# Supplementary material for: Quantitative proteomic analysis of extracellular vesicle subgroups isolated by an optimized method combining polymer‐based precipitation and size exclusion chromatography
Source: J Extracell Vesicles. 2021 Apr 27;10(6):e12087. doi: 10.1002/jev2.12087 (PMC8077108; doi:10.1002/jev2.12087)
Supplement: Supplementary file 2 — Supplementary information [file JEV2-10-e12087-s005.xlsx]

## Sheet: SupplementaryTable1
Accession	Description	Exp. q-value: Combined	Coverage [%]	# Peptides	# PSMs	# Unique Peptides	Abundance Ratio: (F1, 127) / (F1, 126)	Abundance Ratio: (F1, 128) / (F1, 126)	Abundance Ratio: (F1, 129) / (F1, 126)	Abundance Ratio: (F1, 130) / (F1, 126)	Abundance Ratio: (F1, 131) / (F1, 126)	Abundances (Normalized): F1: 126, Control	Abundances (Normalized): F1: 127, Sample	Abundances (Normalized): F1: 128, Sample	Abundances (Normalized): F1: 129, Sample	Abundances (Normalized): F1: 130, Sample	Abundances (Normalized): F1: 131, Sample
O96013	Serine/threonine-protein kinase PAK 4 OS=Homo sapiens GN=PAK4 PE=1 SV=1	0.001	4	2	2	2	0.772	0.778	0.01	0.52	0.436	19800.8	15286.5	15408.4		10288.6	8631.51
Q6P4Q7	Metal transporter CNNM4 OS=Homo sapiens GN=CNNM4 PE=1 SV=3	0	4	3	4	3	0.826	0.741	0.01	0.542	0.325	27681.4	22866.9	20516.6		15002.2	8988.44
Q68DH5	LMBR1 domain-containing protein 2 OS=Homo sapiens GN=LMBRD2 PE=1 SV=1	0.001	2	1	2	1	0.595	0.798	0.01	0.368	0.46	20037.8	11930.3	15992.9		7382.76	9218.72
P30044	Peroxiredoxin-5, mitochondrial OS=Homo sapiens GN=PRDX5 PE=1 SV=4	0	27	3	4	3	0.861	0.616	0.01	0.743	0.986	9826.01	8458.84	6051.73		7303.48	9686.12
O14907	Tax1-binding protein 3 OS=Homo sapiens GN=TAX1BP3 PE=1 SV=2	0.001	14	1	2	1	0.928	1.074	0.01	0.599	1.093	8974.96	8326.47	9642.35		5377.05	9805.67
O00178	GTP-binding protein 1 OS=Homo sapiens GN=GTPBP1 PE=1 SV=3	0.001	2	1	2	1	1.136	1.125	0.01	1.061	0.599	16726.1	18994	18817.7		17740.8	10022.5
P02647	Apolipoprotein A-I OS=Homo sapiens GN=APOA1 PE=1 SV=1	0.001	6	1	5	1	1.604	1.423	0.01	4.017	1.06	10018.1	16073.2	14252.4		40242.8	10620.2
Q8TEQ6	Gem-associated protein 5 OS=Homo sapiens GN=GEMIN5 PE=1 SV=3	0.001	1	1	2	1	0.735	0.832	0.01	0.434	0.478	22618.3	16634.7	18809.8		9825.03	10808.2
P49207	60S ribosomal protein L34 OS=Homo sapiens GN=RPL34 PE=1 SV=3	0.006	7	1	2	1	1.822	2.033	0.01	2.597	2.713	3999.67	7288	8131.63		10388.6	10850.7
P54760	Ephrin type-B receptor 4 OS=Homo sapiens GN=EPHB4 PE=1 SV=2	0	5	3	7	1	1.084	1.05	0.01	0.85	0.702	16254.9	17622.4	17066.6		13816	11406.4
Q99653	Calcineurin B homologous protein 1 OS=Homo sapiens GN=CHP1 PE=1 SV=3	0.003	4	1	2	1	1.022	1.039	0.01	0.517	0.272	42726.8	43655.7	44393.9		22088.4	11606
P26885	Peptidyl-prolyl cis-trans isomerase FKBP2 OS=Homo sapiens GN=FKBP2 PE=1 SV=2	0.001	8	1	2	1	1.414	1.793	0.01	0.696	0.569	20482.6	28968.1	36731.8		14253.7	11653.7
Q96A54	Adiponectin receptor protein 1 OS=Homo sapiens GN=ADIPOR1 PE=1 SV=1	0.001	5	1	2	1	0.734	0.714	0.01	0.735	1.064	11046.6	8113.64	7891.51		8118.27	11752.5
P11172	Uridine 5'-monophosphate synthase OS=Homo sapiens GN=UMPS PE=1 SV=1	0.001	2	1	2	1	0.808	0.833	0.01	0.428	0.392	30388.7	24566.7	25311		13019.7	11922.8
Q9H9A6	Leucine-rich repeat-containing protein 40 OS=Homo sapiens GN=LRRC40 PE=1 SV=1	0.004	2	1	2	1	0.704	0.777	0.01	0.342	0.439	27170.7	19122.2	21102.3		9298.84	11926.3
O00461	Golgi integral membrane protein 4 OS=Homo sapiens GN=GOLIM4 PE=1 SV=1	0.001	4	1	2	1	0.727	0.739	0.01	1.322	1.842	6805.02	4947.62	5026.15		8996.72	12538
O00154	Cytosolic acyl coenzyme A thioester hydrolase OS=Homo sapiens GN=ACOT7 PE=1 SV=3	0	8	2	3	2	0.883	0.879	0.01	0.86	0.567	22387.4	19769.3	19671.2		19258.9	12694.1
Q9GZZ1	N-alpha-acetyltransferase 50 OS=Homo sapiens GN=NAA50 PE=1 SV=1	0.001	6	1	2	1	1.049	1.046	0.01	1.107	1.748	7421.76	7785.25	7766.02		8217.68	12975.1
Q9NS69	Mitochondrial import receptor subunit TOM22 homolog OS=Homo sapiens GN=TOMM22 PE=1 SV=3	0.001	18	1	2	1	0.681	0.636	0.01	0.308	0.545	24853.3	16927.9	15807		7645.87	13539.6
O60218	Aldo-keto reductase family 1 member B10 OS=Homo sapiens GN=AKR1B10 PE=1 SV=2	0.001	9	2	3	2	0.667	0.828	0.01	0.208	0.162	84338.9	56290.8	69856.6		17559.1	13632.4
Q3LXA3	Triokinase/FMN cyclase OS=Homo sapiens GN=TKFC PE=1 SV=2	0	4	1	2	1	0.344	0.44	0.01	0.18	0.217	63196.3	21717.3	27833.6		11368.7	13724.3
P55263	Adenosine kinase OS=Homo sapiens GN=ADK PE=1 SV=2	0	10	2	5	2	0.528	0.704	0.01	0.438	0.344	40332.2	21300.8	28380.4		17647.1	13893
O15231	Zinc finger protein 185 OS=Homo sapiens GN=ZNF185 PE=1 SV=3	0.001	3	1	2	1	0.437	0.34	0.01	0.217	0.321	43847.7	19178.2	14896.9		9508.17	14073.6
Q9BTK6	PAXIP1-associated glutamate-rich protein 1 OS=Homo sapiens GN=PAGR1 PE=1 SV=1	0.001	6	1	2	1	0.627	0.754	1.317	0.333	0.452	31608.5	19803.8	23833.5	41625.9	10531.4	14299.6
Q9NZ08	Endoplasmic reticulum aminopeptidase 1 OS=Homo sapiens GN=ERAP1 PE=1 SV=3	0.001	1	1	2	1	1.047	0.95	0.01	0.774	0.424	33883.7	35489	32201.7		26219.1	14355.4
Q8TEW0	Partitioning defective 3 homolog OS=Homo sapiens GN=PARD3 PE=1 SV=2	0.001	1	1	2	1	0.752	0.783	0.01	0.303	0.275	53075.7	39929.2	41557.9		16103.7	14619.3
P06576	ATP synthase subunit beta, mitochondrial OS=Homo sapiens GN=ATP5B PE=1 SV=3	0	3	1	4	1	0.789	0.895	0.01	0.543	0.517	29198.7	23049.3	26140.7		15846.9	15092.1
P20849	Collagen alpha-1(IX) chain OS=Homo sapiens GN=COL9A1 PE=1 SV=3	0.001	2	1	2	1	0.556	0.901	0.01	0.378	0.476	31824.7	17694.4	28687.2		12031.8	15133.8
Q15392	Delta(24)-sterol reductase OS=Homo sapiens GN=DHCR24 PE=1 SV=2	0.001	3	1	2	1	1.15	1.155	0.01	0.75	0.616	25006.3	28759.7	28887.8		18761.4	15415.5
P08134	Rho-related GTP-binding protein RhoC OS=Homo sapiens GN=RHOC PE=1 SV=1	0	19	3	14	1	1.3	0.996	0.01	0.989	0.469	33396.7	43402.1	33246.8		33026.8	15661.9
P40939	Trifunctional enzyme subunit alpha, mitochondrial OS=Homo sapiens GN=HADHA PE=1 SV=2	0	3	2	4	2	1.26	1.046	0.01	0.652	0.619	25487.4	32106.7	26661		16613.4	15778.9
O43681	ATPase ASNA1 OS=Homo sapiens GN=ASNA1 PE=1 SV=2	0.005	3	1	4	1	0.652	0.72	0.01	0.296	0.198	80665.6	52599.5	58051.6		23898.1	15968.6
P63218	Guanine nucleotide-binding protein G(I)/G(S)/G(O) subunit gamma-5 OS=Homo sapiens GN=GNG5 PE=1 SV=3	0.001	13	1	2	1	2.23	1.752	0.01	2.675	2.019	8041.15	17928.3	14089.8		21511.3	16236
O43390	Heterogeneous nuclear ribonucleoprotein R OS=Homo sapiens GN=HNRNPR PE=1 SV=1	0	4	3	9	1	1.101	0.852	0.01	1.091	1.067	15347.6	16891.9	13079		16738.1	16378.9
P09211	Glutathione S-transferase P OS=Homo sapiens GN=GSTP1 PE=1 SV=2	0	9	1	4	1	0.642	0.824	0.01	0.574	0.52	31688.7	20358	26124.9		18177.1	16477.9
Q15418	Ribosomal protein S6 kinase alpha-1 OS=Homo sapiens GN=RPS6KA1 PE=1 SV=2	0.001	1	1	2	1	0.614	0.751	1.138	0.243	0.286	57760.7	35437.4	43352.4	65737.7	14050.4	16531.5
Q6NZI2	Polymerase I and transcript release factor OS=Homo sapiens GN=PTRF PE=1 SV=1	0.001	5	1	3	1	0.755	0.887	0.01	0.499	0.837	19926.1	15035.1	17668.9		9942.49	16685.9
P00390	Glutathione reductase, mitochondrial OS=Homo sapiens GN=GSR PE=1 SV=2	0.001	2	1	2	1	1.029	1.056	0.01	0.628	0.391	43527.8	44810	45960.7		27340.7	17000.6
O75964	ATP synthase subunit g, mitochondrial OS=Homo sapiens GN=ATP5L PE=1 SV=3	0.002	13	1	2	1	0.925	0.965	0.01	0.608	0.912	18703.1	17306.9	18043.7		11369.3	17064.9
Q658P3	Metalloreductase STEAP3 OS=Homo sapiens GN=STEAP3 PE=1 SV=2	0	6	2	4	2	0.9	0.853	0.01	0.99	0.301	57618.8	51857.8	49129.9		57014.6	17318.6
Q03405	Urokinase plasminogen activator surface receptor OS=Homo sapiens GN=PLAUR PE=1 SV=1	0	5	1	4	1	0.924	1.075	0.01	1.159	0.938	18627.3	17211.9	20031.2		21591.2	17473.5
Q15334	Lethal(2) giant larvae protein homolog 1 OS=Homo sapiens GN=LLGL1 PE=1 SV=3	0.001	1	1	2	1	0.737	0.81	0.01	0.564	0.906	19580.8	14429.8	15855		11052	17733.2
O75179	Ankyrin repeat domain-containing protein 17 OS=Homo sapiens GN=ANKRD17 PE=1 SV=3	0.001	0	1	2	1	0.601	0.82	0.914	0.359	0.386	49255.8	29598.6	40386	45004.1	17685.8	19013.3
Q14651	Plastin-1 OS=Homo sapiens GN=PLS1 PE=1 SV=2	0.001	5	3	5	2	0.727	0.789	0.01	0.478	0.922	21266.2	15462.8	16784.4		10155	19603.3
P42766	60S ribosomal protein L35 OS=Homo sapiens GN=RPL35 PE=1 SV=2	0.001	8	1	2	1	2.885	2.333	0.01	2.509	3.995	4912.29	14172.2	11459.8		12324.3	19626.6
Q00341	Vigilin OS=Homo sapiens GN=HDLBP PE=1 SV=2	0.004	1	1	2	1	0.755	0.858	1.342	0.39	0.432	45807.9	34587.3	39297.4	61479	17843.6	19787
Q8N474	Secreted frizzled-related protein 1 OS=Homo sapiens GN=SFRP1 PE=1 SV=1	0	10	2	10	2	1.425	1.199	0.01	0.382	0.349	57597	82069.9	69035.5		21987.7	20092
Q9BQE3	Tubulin alpha-1C chain OS=Homo sapiens GN=TUBA1C PE=1 SV=1	0	49	18	96	2	0.684	0.729	0.01	0.572	0.329	61728.9	42247.9	45020.2		35306.3	20326.1
Q7L1W4	Volume-regulated anion channel subunit LRRC8D OS=Homo sapiens GN=LRRC8D PE=1 SV=1	0.001	1	1	2	1	0.816	0.925	0.01	0.456	0.641	32210.7	26277.5	29782.4		14672.6	20660.9
P68400	Casein kinase II subunit alpha OS=Homo sapiens GN=CSNK2A1 PE=1 SV=1	0.001	7	2	3	2	1.487	1.464	0.01	1.701	1.342	15547.8	23115.4	22754.4		26439.6	20857.9
P51151	Ras-related protein Rab-9A OS=Homo sapiens GN=RAB9A PE=1 SV=1	0.001	7	1	2	1	0.905	0.877	0.01	0.635	0.489	42748.8	38687.1	37490.1		27150.3	20895.3
P48163	NADP-dependent malic enzyme OS=Homo sapiens GN=ME1 PE=1 SV=1	0.001	3	1	2	1	1.258	1.294	0.01	0.799	0.513	40816.6	51335.8	52797.5		32595.9	20947.6
A6NKF1	SAC3 domain-containing protein 1 OS=Homo sapiens GN=SAC3D1 PE=1 SV=2	0.001	5	1	2	1	0.507	0.559	0.01	0.324	0.334	65294.8	33109	36527.8		21150.7	21803.6
Q9UGK3	Signal-transducing adaptor protein 2 OS=Homo sapiens GN=STAP2 PE=1 SV=2	0.001	2	1	2	1	0.772	0.643	0.01	0.568	0.506	43349.2	33484.7	27870.3		24639.5	21943.9
Q16348	Solute carrier family 15 member 2 OS=Homo sapiens GN=SLC15A2 PE=2 SV=2	0.015	1	1	2	1	0.978	0.94	0.01	0.723	0.778	28320.3	27699.4	26614.5		20482.2	22043.2
Q8NEG4	Protein FAM83F OS=Homo sapiens GN=FAM83F PE=1 SV=1	0.001	4	1	2	1	0.573	0.606	0.01	0.512	0.771	28661.2	16416.1	17368.6		14676.9	22097.1
P07195	L-lactate dehydrogenase B chain OS=Homo sapiens GN=LDHB PE=1 SV=2	0	13	3	7	2	0.795	0.683	0.01	0.496	0.439	50609.4	40211.4	34546.6		25103.7	22233.1
P84243	Histone H3.3 OS=Homo sapiens GN=H3F3A PE=1 SV=2	0	34	3	41	1	1.855	1.81	0.01	1.465	0.655	34570.4	64135.2	62566		50639.8	22642.8
Q12874	Splicing factor 3A subunit 3 OS=Homo sapiens GN=SF3A3 PE=1 SV=1	0.001	4	1	2	1	0.803	0.641	0.01	1.013	1.648	13923	11183	8923.01		14099	22951.5
O96008	Mitochondrial import receptor subunit TOM40 homolog OS=Homo sapiens GN=TOMM40 PE=1 SV=1	0	12	2	3	2	0.769	0.801	0.01	0.492	0.466	49295.4	37928.7	39491.4		24270.7	22955.6
Q9H5X1	MIP18 family protein FAM96A OS=Homo sapiens GN=FAM96A PE=1 SV=1	0.001	13	2	3	2	0.613	0.623	0.01	0.586	0.527	44111.1	27030.2	27482.9		25865.5	23238.9
P22061	Protein-L-isoaspartate(D-aspartate) O-methyltransferase OS=Homo sapiens GN=PCMT1 PE=1 SV=4	0.015	8	1	2	1	0.891	0.81	0.01	1.479	1.105	21059.3	18767.9	17048.4		31146.9	23270.8
Q07617	Sperm-associated antigen 1 OS=Homo sapiens GN=SPAG1 PE=1 SV=3	0.001	1	1	2	1	0.693	0.704	2.846	0.519	0.443	52897	36631.8	37255.9	150537	27466	23409.2
P17936	Insulin-like growth factor-binding protein 3 OS=Homo sapiens GN=IGFBP3 PE=1 SV=2	0.013	3	1	2	1	1.932	1.501	0.01	7.971	6.631	3536.6	6832.58	5307.73		28191.7	23449.6
P34896	Serine hydroxymethyltransferase, cytosolic OS=Homo sapiens GN=SHMT1 PE=1 SV=1	0.001	4	1	2	1	0.716	0.847	0.01	0.921	0.852	27600.2	19751.3	23379.4		25430	23510.2
Q96K17	Transcription factor BTF3 homolog 4 OS=Homo sapiens GN=BTF3L4 PE=1 SV=1	0.001	10	1	2	1	1.624	1.185	0.01	1.587	0.936	25478.4	41388.1	30203.4		40421.5	23837.7
Q9H8H3	Methyltransferase-like protein 7A OS=Homo sapiens GN=METTL7A PE=1 SV=1	0	6	1	2	1	1.397	1.337	0.01	1.216	1.244	19326.8	27001.9	25831.2		23493	24041.8
P62834	Ras-related protein Rap-1A OS=Homo sapiens GN=RAP1A PE=1 SV=1	0	34	7	28	2	1.602	1.193	0.01	2.02	1.483	16562.7	26538.4	19763.6		33452.1	24558.1
Q9NRD5	PRKCA-binding protein OS=Homo sapiens GN=PICK1 PE=1 SV=2	0.001	3	1	2	1	0.832	0.812	0.01	1.058	1.053	23408.8	19476	19006.6		24762.5	24638.5
P36873	Serine/threonine-protein phosphatase PP1-gamma catalytic subunit OS=Homo sapiens GN=PPP1CC PE=1 SV=1	0	24	6	13	1	1.036	0.868	1.879	0.547	0.891	27916	28910.1	24228.5	52448.5	15274.2	24869.8
Q9BYD3	39S ribosomal protein L4, mitochondrial OS=Homo sapiens GN=MRPL4 PE=1 SV=1	0	6	1	2	1	0.556	0.717	0.01	0.551	0.697	36647.7	20381.5	26279.6		20177.7	25550.5
Q6FI13	Histone H2A type 2-A OS=Homo sapiens GN=HIST2H2AA3 PE=1 SV=3	0	49	4	30	2	2.466	2.029	0.01	3.641	0.463	55220.7	136194	112022		201037	25593.2
Q14247	Src substrate cortactin OS=Homo sapiens GN=CTTN PE=1 SV=2	0	8	3	6	3	1.061	0.956	0.01	0.437	0.304	85053.6	90228.8	81317.8		37126.5	25877.4
O60645	Exocyst complex component 3 OS=Homo sapiens GN=EXOC3 PE=1 SV=2	0	2	1	2	1	0.757	0.799	0.01	0.868	0.816	31713.8	24020.9	25334		27527.7	25893
Q96A59	MARVEL domain-containing protein 3 OS=Homo sapiens GN=MARVELD3 PE=2 SV=3	0	8	3	5	3	0.758	0.823	0.01	0.35	0.202	129294	97993.3	106364		45238	26079.2
Q4G0F5	Vacuolar protein sorting-associated protein 26B OS=Homo sapiens GN=VPS26B PE=1 SV=2	0.001	5	1	2	1	0.817	0.856	0.01	0.71	0.729	35895.6	29330.8	30720.9		25475.3	26165.3
P13671	Complement component C6 OS=Homo sapiens GN=C6 PE=1 SV=3	0.001	2	1	3	1	0.739	0.683	0.01	1.82	1.019	25791.9	19064.7	17624.8		46943.2	26281.9
P13637	Sodium/potassium-transporting ATPase subunit alpha-3 OS=Homo sapiens GN=ATP1A3 PE=1 SV=3	0	16	11	127	1	0.804	0.941	0.01	0.767	0.909	30334.4	24394.3	28538.1		23266.2	27571.9
Q6YP21	Kynurenine--oxoglutarate transaminase 3 OS=Homo sapiens GN=KYAT3 PE=1 SV=1	0	5	2	4	2	0.997	1.205	0.01	0.624	0.568	48574.1	48434.3	58526.9		30319.3	27587.2
Q14677	Clathrin interactor 1 OS=Homo sapiens GN=CLINT1 PE=1 SV=1	0.001	2	1	2	1	1.023	1.272	0.01	0.642	0.733	38023.5	38892.6	48364.3		24426	27880.6
P30504	HLA class I histocompatibility antigen, Cw-4 alpha chain OS=Homo sapiens GN=HLA-C PE=1 SV=1	0	29	8	32	2	0.572	0.735	0.01	0.522	0.598	47073.5	26941.3	34581		24591	28149.7
Q5T2T1	MAGUK p55 subfamily member 7 OS=Homo sapiens GN=MPP7 PE=1 SV=1	0.001	3	1	2	1	0.878	1.124	3.564	1.592	1.432	19726.2	17317.8	22170.3	70304.5	31402.5	28257.1
Q9BZF1	Oxysterol-binding protein-related protein 8 OS=Homo sapiens GN=OSBPL8 PE=1 SV=3	0.001	3	2	2	2	0.722	0.818	0.01	0.946	0.608	47023.6	33948.6	38471.3		44501.1	28593.5
Q9BQC3	Diphthamide biosynthesis protein 2 OS=Homo sapiens GN=DPH2 PE=1 SV=1	0.001	3	1	2	1	0.501	0.629	0.01	0.352	0.405	70883.2	35512.6	44580.1		24978.7	28700.5
P13798	Acylamino-acid-releasing enzyme OS=Homo sapiens GN=APEH PE=1 SV=4	0	6	4	7	4	1.691	1.582	0.01	1.056	0.653	43943.3	74327.9	69522.2		46422.6	28704.3
Q12765	Secernin-1 OS=Homo sapiens GN=SCRN1 PE=1 SV=2	0	4	1	2	1	0.496	0.49	0.01	0.199	0.278	103947	51520	50959.3		20734.2	28866.1
Q9Y617	Phosphoserine aminotransferase OS=Homo sapiens GN=PSAT1 PE=1 SV=2	0.001	3	1	2	1	0.976	0.816	0.575	0.453	0.387	74933.8	73141	61150.5	43117.2	33979.6	28979.1
P07108	Acyl-CoA-binding protein OS=Homo sapiens GN=DBI PE=1 SV=2	0.003	9	1	2	1	2.284	2.038	1.534	1.446	0.912	32114.7	73359.2	65437.4	49253.2	46426.3	29301.4
Q5K4L6	Long-chain fatty acid transport protein 3 OS=Homo sapiens GN=SLC27A3 PE=2 SV=3	0.001	3	1	2	1	0.526	0.591	0.01	0.469	0.749	39197.3	20636.8	23184.1		18394.1	29356.9
Q9Y4G6	Talin-2 OS=Homo sapiens GN=TLN2 PE=1 SV=4	0	2	3	6	1	0.499	0.528	0.01	0.278	0.37	80699.4	40303.5	42612.8		22440.4	29826.6
Q15404	Ras suppressor protein 1 OS=Homo sapiens GN=RSU1 PE=1 SV=3	0.001	3	1	2	1	1.17	1.139	0.01	0.933	0.752	39793.4	46546.3	45317		37143.3	29915.8
Q9NP79	Vacuolar protein sorting-associated protein VTA1 homolog OS=Homo sapiens GN=VTA1 PE=1 SV=1	0.001	3	1	2	1	1.142	0.969	0.01	1.021	1.024	29562.4	33754.7	28651.3		30179.6	30261.7
Q04721	Neurogenic locus notch homolog protein 2 OS=Homo sapiens GN=NOTCH2 PE=1 SV=3	0	1	2	12	1	0.541	0.648	0.01	0.392	0.312	97413	52721.8	63160.7		38143.1	30423.5
O00629	Importin subunit alpha-3 OS=Homo sapiens GN=KPNA4 PE=1 SV=1	0.001	6	2	3	2	1.153	1.131	0.01	0.99	0.662	45986.5	53014.2	52032.4		45547.4	30452.4
P60900	Proteasome subunit alpha type-6 OS=Homo sapiens GN=PSMA6 PE=1 SV=1	0	13	3	5	3	1.674	1.752	0.01	1.601	0.979	31394.8	52551.6	55014.1		50268.9	30745
Q8WXH0	Nesprin-2 OS=Homo sapiens GN=SYNE2 PE=1 SV=3	0.001	0	1	2	1	0.575	0.67	0.01	0.617	0.845	36399.2	20928.9	24404.9		22476.2	30769.6
Q9Y5S9	RNA-binding protein 8A OS=Homo sapiens GN=RBM8A PE=1 SV=1	0.001	15	2	3	2	0.67	0.806	0.01	0.529	1.04	29635.8	19848.1	23887.8		15664.7	30808.7
P51790	H(+)/Cl(-) exchange transporter 3 OS=Homo sapiens GN=CLCN3 PE=1 SV=2	0.001	2	1	2	1	0.648	0.976	0.01	0.623	0.617	50204.5	32511.4	49008.1		31266.5	30971.3
O43150	Arf-GAP with SH3 domain, ANK repeat and PH domain-containing protein 2 OS=Homo sapiens GN=ASAP2 PE=1 SV=3	0.001	3	2	7	2	0.914	0.714	0.01	1.475	1.701	18253	16682.9	13027.2		26928.7	31051.1
Q8NFH3	Nucleoporin Nup43 OS=Homo sapiens GN=NUP43 PE=1 SV=1	0.001	4	1	2	1	0.95	1.188	0.01	1.109	1.351	23269.1	22107.2	27639		25806	31448
O00429	Dynamin-1-like protein OS=Homo sapiens GN=DNM1L PE=1 SV=2	0.001	3	2	2	2	0.684	0.798	0.01	0.61	0.676	47106.7	32232.9	37604		28750.6	31841
P52732	Kinesin-like protein KIF11 OS=Homo sapiens GN=KIF11 PE=1 SV=2	0.002	1	1	2	1	0.733	0.799	0.603	0.456	0.384	83165.3	60935	66448.9	50168.4	37949.8	31971.4
Q9NZZ3	Charged multivesicular body protein 5 OS=Homo sapiens GN=CHMP5 PE=1 SV=1	0.001	7	1	2	1	0.682	0.653	0.01	0.466	0.571	56107.9	38284.7	36638		26170.9	32014
O94822	E3 ubiquitin-protein ligase listerin OS=Homo sapiens GN=LTN1 PE=1 SV=6	0.001	1	1	2	1	0.766	0.933	0.01	0.524	0.735	43712.6	33479.9	40785		22924.9	32114.4
Q9P2M7	Cingulin OS=Homo sapiens GN=CGN PE=1 SV=2	0.001	1	1	2	1	0.455	0.676	0.01	0.25	0.671	48577	22112.1	32828.6		12140.9	32571.2
Q8NFW8	N-acylneuraminate cytidylyltransferase OS=Homo sapiens GN=CMAS PE=1 SV=2	0.027	4	1	2	1	0.654	0.753	0.01	0.91	1.119	29325	19184.9	22070.5		26695.4	32814.3
Q9UEY8	Gamma-adducin OS=Homo sapiens GN=ADD3 PE=1 SV=1	0.001	2	1	2	1	1.681	1.424	1.629	1.116	0.518	63431.3	106625	90348.8	103327	70770.9	32888.7
O00635	E3 ubiquitin-protein ligase TRIM38 OS=Homo sapiens GN=TRIM38 PE=1 SV=1	0.001	3	1	2	1	0.488	0.61	0.01	0.239	0.225	150041	73293	91537.9		35792.9	33732.5
Q9NWU2	Glucose-induced degradation protein 8 homolog OS=Homo sapiens GN=GID8 PE=1 SV=1	0	9	1	4	1	0.887	0.976	0.01	0.916	0.993	34043.2	30195.3	33232.4		31174.8	33817.6
O75396	Vesicle-trafficking protein SEC22b OS=Homo sapiens GN=SEC22B PE=1 SV=4	0	9	1	2	1	0.615	0.695	0.01	0.408	0.712	47534.1	29253.6	33043.1		19386.4	33844.8
Q15599	Na(+)/H(+) exchange regulatory cofactor NHE-RF2 OS=Homo sapiens GN=SLC9A3R2 PE=1 SV=2	0.001	4	1	2	1	0.536	0.666	0.01	0.402	0.5	67901.8	36423.4	45207.2		27321.1	33958.3
P62318	Small nuclear ribonucleoprotein Sm D3 OS=Homo sapiens GN=SNRPD3 PE=1 SV=1	0.001	17	1	2	1	0.553	0.667	0.99	0.6	0.449	76170.2	42123.4	50780.1	75386.2	45712.7	34229.8
P53801	Pituitary tumor-transforming gene 1 protein-interacting protein OS=Homo sapiens GN=PTTG1IP PE=1 SV=1	0.001	10	1	2	1	0.789	0.747	0.01	0.82	0.756	45457.6	35856	33958.5		37255.6	34374.3
E9PAV3	Nascent polypeptide-associated complex subunit alpha, muscle-specific form OS=Homo sapiens GN=NACA PE=1 SV=1	0	1	2	4	2	1.41	0.825	1.519	1.977	1.389	25078.8	35355.1	20697.6	38086.2	49585.5	34824.6
P62847	40S ribosomal protein S24 OS=Homo sapiens GN=RPS24 PE=1 SV=1	0.001	17	2	4	2	1.319	1.468	0.01	1.728	2.246	15552.3	20512.9	22837.6		26869.2	34925.4
O95248	Myotubularin-related protein 5 OS=Homo sapiens GN=SBF1 PE=1 SV=3	0	3	3	6	3	0.693	0.762	0.01	0.434	0.416	83965.7	58177.8	63943.1		36436.6	34930
O43639	Cytoplasmic protein NCK2 OS=Homo sapiens GN=NCK2 PE=1 SV=2	0.001	6	2	3	2	0.864	0.903	0.01	0.535	0.538	65094.1	56217.5	58761.1		34831.5	35049.4
Q9HBW0	Lysophosphatidic acid receptor 2 OS=Homo sapiens GN=LPAR2 PE=1 SV=2	0.001	5	1	2	1	0.658	0.912	2.677	1.514	0.525	67623.2	44473.3	61651	181041	102363	35528.8
P99999	Cytochrome c OS=Homo sapiens GN=CYCS PE=1 SV=2	0.004	8	1	2	1	1.333	1.243	0.01	0.637	0.497	72477.2	96602.7	90080.7		46136.3	36016.4
O43237	Cytoplasmic dynein 1 light intermediate chain 2 OS=Homo sapiens GN=DYNC1LI2 PE=1 SV=1	0.001	3	1	2	1	0.968	0.833	0.01	1.372	1.005	35971.5	34808.8	29953.8		49337.7	36164.8
Q8N1G4	Leucine-rich repeat-containing protein 47 OS=Homo sapiens GN=LRRC47 PE=1 SV=1	0.001	2	1	2	1	0.692	0.79	1.352	0.641	0.849	43225.3	29910.8	34158.5	58430.1	27705.1	36680.5
Q86TG7	Retrotransposon-derived protein PEG10 OS=Homo sapiens GN=PEG10 PE=1 SV=2	0.001	2	1	4	1	0.452	0.554	0.01	1.483	1.378	26630.1	12023.6	14740.9		39504.8	36689.3
Q8N7H5	RNA polymerase II-associated factor 1 homolog OS=Homo sapiens GN=PAF1 PE=1 SV=2	0.001	3	1	2	1	0.48	0.656	0.01	0.714	1.466	25348.1	12169.7	16627.5		18107.6	37150.7
P48059	LIM and senescent cell antigen-like-containing domain protein 1 OS=Homo sapiens GN=LIMS1 PE=1 SV=4	0.001	4	1	2	1	1.098	0.998	1.254	1.004	0.988	38015.9	41757.9	37937.5	47668.6	38160.4	37575.6
Q6NUK1	Calcium-binding mitochondrial carrier protein SCaMC-1 OS=Homo sapiens GN=SLC25A24 PE=1 SV=2	0.001	3	1	2	1	0.473	0.546	0.592	0.363	0.412	91556.5	43304.2	49945.2	54164	33275.2	37687.5
Q9NSK0	Kinesin light chain 4 OS=Homo sapiens GN=KLC4 PE=1 SV=3	0.001	2	1	2	1	0.714	0.818	0.01	0.814	0.83	45661.3	32606.7	37363.6		37155.4	37895.7
Q9Y639	Neuroplastin OS=Homo sapiens GN=NPTN PE=1 SV=2	0.001	5	2	4	2	0.634	0.696	0.746	0.495	0.713	53185.6	33732.2	36991.4	39681.7	26339	37933.5
P61006	Ras-related protein Rab-8A OS=Homo sapiens GN=RAB8A PE=1 SV=1	0	18	5	11	1	1.767	1.456	1.977	1.077	0.775	49176.3	86884.7	71616.8	97209.3	52942	38100
Q9Y5X1	Sorting nexin-9 OS=Homo sapiens GN=SNX9 PE=1 SV=1	0.013	1	1	2	1	1.557	1.42	1.076	1.281	1.059	35987.3	56018	51106.3	38729.1	46104.2	38100.5
O95235	Kinesin-like protein KIF20A OS=Homo sapiens GN=KIF20A PE=1 SV=1	0.001	1	1	2	1	0.962	0.812	0.01	1.005	2.022	19024.7	18292.8	15447.6		19118.5	38463.2
P30511	HLA class I histocompatibility antigen, alpha chain F OS=Homo sapiens GN=HLA-F PE=2 SV=3	0.001	7	2	3	1	0.623	0.684	0.01	0.381	0.655	59308.7	36922.7	40574		22579.1	38819.2
P12931	Proto-oncogene tyrosine-protein kinase Src OS=Homo sapiens GN=SRC PE=1 SV=3	0	11	6	16	2	0.746	0.881	0.01	0.568	0.856	45477.4	33924.6	40043.1		25829.7	38913.6
P39060	Collagen alpha-1(XVIII) chain OS=Homo sapiens GN=COL18A1 PE=1 SV=5	0	3	4	6	4	1.116	1.234	0.534	0.515	0.391	99512.3	111048	122783	53139.3	51261.7	38954.3
P18085	ADP-ribosylation factor 4 OS=Homo sapiens GN=ARF4 PE=1 SV=3	0	32	4	10	2	1.075	0.928	0.91	0.909	0.835	47145.6	50659.2	43748.4	42905.8	42853	39345
Q8N9N7	Leucine-rich repeat-containing protein 57 OS=Homo sapiens GN=LRRC57 PE=1 SV=1	0.001	5	1	2	1	1.458	1.18	0.01	1.079	0.832	47545.1	69300.3	56105.2		51298.4	39539.3
Q9NVE7	Pantothenate kinase 4 OS=Homo sapiens GN=PANK4 PE=1 SV=1	0.001	2	1	2	1	0.556	0.549	0.583	0.328	0.446	89266.5	49610.3	48978.1	52067	29317.1	39770.1
Q7L2H7	Eukaryotic translation initiation factor 3 subunit M OS=Homo sapiens GN=EIF3M PE=1 SV=1	0	9	2	4	2	1.058	1.044	0.01	0.962	0.898	44303.8	46873.9	46263		42599.8	39795.2
P00568	Adenylate kinase isoenzyme 1 OS=Homo sapiens GN=AK1 PE=1 SV=3	0.001	6	1	2	1	0.875	0.809	1.077	0.519	0.64	62141	54360.2	50283.3	66954.1	32277.7	39798.6
P53365	Arfaptin-2 OS=Homo sapiens GN=ARFIP2 PE=1 SV=1	0.001	5	1	2	1	1.197	1.344	2.351	1.091	1.038	38416.3	46002	51633.5	90300	41903	39885.8
Q6UWE0	E3 ubiquitin-protein ligase LRSAM1 OS=Homo sapiens GN=LRSAM1 PE=1 SV=1	0.001	1	1	2	1	0.779	0.799	0.01	0.438	0.457	87847	68410	70184.3		38469.7	40163.1
O43581	Synaptotagmin-7 OS=Homo sapiens GN=SYT7 PE=1 SV=3	0.001	3	1	2	1	1.152	1.142	0.01	1.928	2.21	18317.5	21106.2	20922.2		35313.2	40473.8
O00233	26S proteasome non-ATPase regulatory subunit 9 OS=Homo sapiens GN=PSMD9 PE=1 SV=3	0.001	7	1	2	1	0.575	0.685	0.565	0.327	0.491	82647.9	47508.7	56632.5	46736.7	27014.7	40567.6
Q96JB2	Conserved oligomeric Golgi complex subunit 3 OS=Homo sapiens GN=COG3 PE=1 SV=3	0.001	2	1	2	1	0.656	0.666	0.01	0.885	1.112	36660.6	24039	24432.8		32439.1	40768.2
Q99714	3-hydroxyacyl-CoA dehydrogenase type-2 OS=Homo sapiens GN=HSD17B10 PE=1 SV=3	0.001	15	2	2	2	0.533	0.707	1.289	0.585	1.105	37039.7	19727.9	26171.6	47744.2	21685.4	40933.9
P49407	Beta-arrestin-1 OS=Homo sapiens GN=ARRB1 PE=1 SV=2	0.001	3	1	2	1	0.95	0.859	0.936	0.887	0.777	52714.9	50080.8	45285	49360.2	46743.7	40976.8
Q9BST9	Rhotekin OS=Homo sapiens GN=RTKN PE=1 SV=2	0.001	3	1	2	1	0.706	0.76	0.01	0.573	0.826	50188.6	35446.1	38162.7		28780.1	41441.8
P39656	Dolichyl-diphosphooligosaccharide--protein glycosyltransferase 48 kDa subunit OS=Homo sapiens GN=DDOST PE=1 SV=4	0	5	2	3	2	1.715	1.56	0.01	1.439	1.397	29791.9	51097.4	46479.9		42868.6	41631.9
Q13126	S-methyl-5'-thioadenosine phosphorylase OS=Homo sapiens GN=MTAP PE=1 SV=2	0	19	4	6	4	0.652	0.728	1.35	0.4	0.486	86773.4	56585.7	63182.1	117128	34669	42164.7
Q5VYK3	Proteasome-associated protein ECM29 homolog OS=Homo sapiens GN=ECM29 PE=1 SV=2	0	3	4	7	4	1.193	1.104	0.01	1.43	0.77	54726.9	65262.6	60406.4		78261.5	42166
Q15435	Protein phosphatase 1 regulatory subunit 7 OS=Homo sapiens GN=PPP1R7 PE=1 SV=1	0.001	3	1	2	1	0.96	1.004	0.719	0.677	0.633	66991.6	64285	67253.9	48140	45386.7	42418.8
P53041	Serine/threonine-protein phosphatase 5 OS=Homo sapiens GN=PPP5C PE=1 SV=1	0.001	3	1	2	1	0.712	0.773	0.01	1.49	1.794	23713.4	16885.8	18327.6		35324	42535.6
P29762	Cellular retinoic acid-binding protein 1 OS=Homo sapiens GN=CRABP1 PE=1 SV=2	0.001	9	1	2	1	0.66	0.754	0.876	0.612	0.755	56747.9	37470.7	42792.4	49697.4	34730.2	42863
Q9H773	dCTP pyrophosphatase 1 OS=Homo sapiens GN=DCTPP1 PE=1 SV=1	0.001	15	2	3	2	0.6	0.65	0.01	0.138	0.136	315039	189174	204624		43426.9	42965.7
O95674	Phosphatidate cytidylyltransferase 2 OS=Homo sapiens GN=CDS2 PE=1 SV=1	0.001	4	1	2	1	0.587	0.664	0.01	0.457	0.519	83206	48875.4	55212.5		38050.3	43215.7
Q14789	Golgin subfamily B member 1 OS=Homo sapiens GN=GOLGB1 PE=1 SV=2	0.009	0	1	2	1	1.047	0.955	1.492	0.944	1.366	31736.5	33226.8	30300.4	47351	29963.3	43355.8
P31150	Rab GDP dissociation inhibitor alpha OS=Homo sapiens GN=GDI1 PE=1 SV=2	0	23	8	13	4	1.168	1.334	2.327	1.075	1.544	28106.5	32821.1	37507.2	65397.2	30221.7	43397.6
Q9BYI3	Hyccin OS=Homo sapiens GN=FAM126A PE=1 SV=2	0.002	3	1	2	1	1.487	1.045	1.963	1.072	0.786	55940.1	83201	58475.1	109824	59956.4	43990.9
O15400	Syntaxin-7 OS=Homo sapiens GN=STX7 PE=1 SV=4	0.001	5	1	2	1	0.878	0.901	0.01	0.596	0.927	47631.8	41833.7	42938.3		28407.7	44169.3
P49721	Proteasome subunit beta type-2 OS=Homo sapiens GN=PSMB2 PE=1 SV=1	0	14	2	3	2	1.411	1.198	0.01	2.079	2.671	16833.7	23744	20169.8		34991	44957.9
Q68EM7	Rho GTPase-activating protein 17 OS=Homo sapiens GN=ARHGAP17 PE=1 SV=1	0.001	1	1	2	1	0.834	1.098	0.01	0.845	0.726	62142.5	51799.4	68259.4		52538.8	45136.7
Q15691	Microtubule-associated protein RP/EB family member 1 OS=Homo sapiens GN=MAPRE1 PE=1 SV=3	0.001	7	1	2	1	1.132	1.002	0.01	0.963	2.189	20631.6	23361	20670.2		19878.2	45158.6
Q96A72	Protein mago nashi homolog 2 OS=Homo sapiens GN=MAGOHB PE=1 SV=1	0.001	10	1	2	1	0.949	1.024	0.01	0.702	1.451	31235.1	29633.4	31984		21917.5	45315.7
Q9NVM1	Protein eva-1 homolog B OS=Homo sapiens GN=EVA1B PE=1 SV=1	0	12	1	7	1	1.076	1.174	0.01	0.941	0.781	58410.8	62824.5	68593.3		54984.8	45628.3
Q9P0V9	Septin-10 OS=Homo sapiens GN=SEPT10 PE=1 SV=2	0	6	2	6	2	0.774	0.813	0.01	0.665	0.874	52314.7	40517	42538.9		34797.3	45701.2
Q16576	Histone-binding protein RBBP7 OS=Homo sapiens GN=RBBP7 PE=1 SV=1	0	6	2	4	1	1.25	1.171	0.01	1.424	1.029	44666.3	55848.8	52298.8		63591	45982.4
Q9NR28	Diablo homolog, mitochondrial OS=Homo sapiens GN=DIABLO PE=1 SV=1	0.006	4	1	2	1	0.77	0.94	1.512	0.521	0.566	81585.4	62830.7	76657.3	123359	42480.6	46197.7
Q92896	Golgi apparatus protein 1 OS=Homo sapiens GN=GLG1 PE=1 SV=2	0	2	2	3	2	0.566	0.564	0.01	0.507	0.544	84939.7	48036.6	47878		43069.4	46204.5
Q9UDY2	Tight junction protein ZO-2 OS=Homo sapiens GN=TJP2 PE=1 SV=2	0	2	2	4	2	0.875	0.814	0.01	0.565	0.43	108563	94986.7	88327.9		61285.5	46712.9
Q96BJ3	Axin interactor, dorsalization-associated protein OS=Homo sapiens GN=AIDA PE=1 SV=1	0	16	2	6	2	0.746	0.837	0.01	0.789	0.733	64200.6	47892.2	53762.7		50660.1	47068.9
O14936	Peripheral plasma membrane protein CASK OS=Homo sapiens GN=CASK PE=1 SV=3	0	5	3	4	3	0.989	0.902	0.01	0.917	0.5	94196.7	93132.6	84963.7		86358.1	47071.7
P06899	Histone H2B type 1-J OS=Homo sapiens GN=HIST1H2BJ PE=1 SV=3	0	41	5	65	1	1.697	1.449	0.828	1.589	0.693	68666.5	116517	99477.2	56850.3	109127	47585.5
P11766	Alcohol dehydrogenase class-3 OS=Homo sapiens GN=ADH5 PE=1 SV=4	0.001	9	3	5	3	1.538	1.225	0.01	1.276	1.797	26560.5	40840.1	32546.5		33901.2	47741.3
Q9NZD2	Glycolipid transfer protein OS=Homo sapiens GN=GLTP PE=1 SV=3	0.001	6	1	2	1	0.669	0.79	0.584	0.675	0.533	89794.3	60078.1	70968.9	52473.3	60598.7	47887.8
Q9BVK6	Transmembrane emp24 domain-containing protein 9 OS=Homo sapiens GN=TMED9 PE=1 SV=2	0.001	5	1	4	1	1.088	1.125	0.01	0.864	0.912	52534.1	57152.8	59112.6		45413.1	47893.7
P02511	Alpha-crystallin B chain OS=Homo sapiens GN=CRYAB PE=1 SV=2	0.001	7	1	2	1	0.627	0.69	0.899	0.246	0.296	162715	101968	112241	146250	40016.2	48204.7
P08708	40S ribosomal protein S17 OS=Homo sapiens GN=RPS17 PE=1 SV=2	0.001	8	1	2	1	1.354	1.117	0.925	1.327	1.061	45694.8	61853.9	51063.9	42252.6	60655.4	48500.4
Q70J99	Protein unc-13 homolog D OS=Homo sapiens GN=UNC13D PE=1 SV=1	0	2	1	2	1	0.551	0.617	0.01	0.444	0.521	93086	51326.2	57471.7		41352.4	48536.1
P34947	G protein-coupled receptor kinase 5 OS=Homo sapiens GN=GRK5 PE=1 SV=1	0.001	2	1	2	1	1.014	0.978	0.01	1.035	1.02	47921.9	48582.5	46866.3		49616.4	48858.4
P43686	26S protease regulatory subunit 6B OS=Homo sapiens GN=PSMC4 PE=1 SV=2	0	9	3	6	3	1.229	1.065	1.931	2.382	2.455	19957.1	24522.6	21257.6	38535.7	47533.6	48994.6
Q9H3Q1	Cdc42 effector protein 4 OS=Homo sapiens GN=CDC42EP4 PE=1 SV=1	0.001	11	2	2	2	0.667	0.689	0.01	0.742	1.074	45920.6	30607.5	31637.6		34056.9	49318.9
Q96K21	Abscission/NoCut checkpoint regulator OS=Homo sapiens GN=ZFYVE19 PE=1 SV=3	0.001	3	1	2	1	0.502	0.536	0.943	0.587	0.679	72629.5	36476.5	38929.2	68517.4	42669	49337.3
Q9H6S3	Epidermal growth factor receptor kinase substrate 8-like protein 2 OS=Homo sapiens GN=EPS8L2 PE=1 SV=2	0.001	3	2	3	2	0.641	0.628	0.364	0.442	0.38	129995	83262	81654.5	47351.2	57467.1	49373.8
O14979	Heterogeneous nuclear ribonucleoprotein D-like OS=Homo sapiens GN=HNRNPDL PE=1 SV=3	0	5	2	3	2	1.137	0.861	0.01	1.302	1.623	30478.5	34652.1	26228.8		39684.6	49460.3
Q7RTP6	Protein-methionine sulfoxide oxidase MICAL3 OS=Homo sapiens GN=MICAL3 PE=1 SV=2	0.001	1	1	2	1	0.986	1.115	0.01	0.796	0.759	65174.7	64273.1	72642.3		51859.7	49487.8
O95163	Elongator complex protein 1 OS=Homo sapiens GN=IKBKAP PE=1 SV=3	0	3	2	4	2	0.888	1.096	0.01	0.741	0.976	50762.3	45082.5	55625.8		37637.8	49560.8
Q13951	Core-binding factor subunit beta OS=Homo sapiens GN=CBFB PE=1 SV=2	0.001	9	1	3	1	0.699	0.703	0.01	0.502	0.537	92763.5	64824.4	65255.8		46559.2	49796.2
P55957	BH3-interacting domain death agonist OS=Homo sapiens GN=BID PE=1 SV=1	0.001	7	1	2	1	0.796	0.87	0.621	0.843	0.729	68650.5	54661.8	59744.2	42646.9	57842.3	50061.2
P41743	Protein kinase C iota type OS=Homo sapiens GN=PRKCI PE=1 SV=2	0	3	1	4	1	0.737	0.654	0.806	0.462	0.627	81412.7	60029.5	53264	65591.7	37642.6	51066.6
Q9NTX5	Ethylmalonyl-CoA decarboxylase OS=Homo sapiens GN=ECHDC1 PE=1 SV=2	0.001	4	1	2	1	0.656	0.795	0.01	0.638	0.762	67403.4	44231.3	53602		42973.4	51344.9
Q9NZL9	Methionine adenosyltransferase 2 subunit beta OS=Homo sapiens GN=MAT2B PE=1 SV=1	0	7	2	4	2	0.768	0.837	0.01	0.806	0.847	61086.9	46904	51151.3		49209.8	51727.3
Q86V85	Integral membrane protein GPR180 OS=Homo sapiens GN=GPR180 PE=2 SV=1	0.002	3	1	2	1	0.643	0.636	0.01	0.562	0.496	104203	66986.9	66225.6		58577.2	51729.4
O95989	Diphosphoinositol polyphosphate phosphohydrolase 1 OS=Homo sapiens GN=NUDT3 PE=1 SV=1	0.001	8	1	2	1	0.809	0.914	0.01	0.664	0.701	73949	59807.7	67618.7		49075.3	51840.3
P07948	Tyrosine-protein kinase Lyn OS=Homo sapiens GN=LYN PE=1 SV=3	0	9	4	5	3	0.889	0.823	0.63	0.642	0.684	76220.4	67765.1	62694.3	48031.1	48929.7	52103.6
Q9BW27	Nuclear pore complex protein Nup85 OS=Homo sapiens GN=NUP85 PE=1 SV=1	0.003	2	1	2	1	0.485	0.601	0.01	0.585	0.491	106076	51458.7	63746.5		62041.2	52119.5
P28288	ATP-binding cassette sub-family D member 3 OS=Homo sapiens GN=ABCD3 PE=1 SV=1	0	7	3	5	3	0.529	0.633	0.553	0.327	0.307	170656	90198.4	108037	94361.8	55819.7	52403.8
P36639	7,8-dihydro-8-oxoguanine triphosphatase OS=Homo sapiens GN=NUDT1 PE=1 SV=3	0.001	6	1	3	1	0.726	0.818	1.216	0.534	0.6	87621.7	63611.3	71679.8	106528	46821.6	52531.3
O15321	Transmembrane 9 superfamily member 1 OS=Homo sapiens GN=TM9SF1 PE=2 SV=2	0.001	2	1	2	1	0.643	0.876	1.565	0.64	0.935	56214.4	36135.7	49240.3	87993.5	35994	52541.2
P98196	Probable phospholipid-transporting ATPase IH OS=Homo sapiens GN=ATP11A PE=1 SV=3	0	2	2	4	2	0.535	0.584	0.444	0.324	0.312	168925	90448.7	98660.5	74997.2	54787.6	52658.7
P62306	Small nuclear ribonucleoprotein F OS=Homo sapiens GN=SNRPF PE=1 SV=1	0.001	15	1	6	1	0.545	0.598	0.957	0.389	0.351	151170	82318.3	90332.5	144718	58843.8	53033.3
Q92882	Osteoclast-stimulating factor 1 OS=Homo sapiens GN=OSTF1 PE=1 SV=2	0	22	3	10	3	1.072	1.11	0.01	0.968	0.85	62593.7	67088.9	69485.8		60597.6	53213.3
Q5JPE7	Nodal modulator 2 OS=Homo sapiens GN=NOMO2 PE=1 SV=1	0.001	1	2	2	2	0.522	0.593	0.614	0.141	0.226	236234	123291	140141	144944	33373.4	53352.2
P09960	Leukotriene A-4 hydrolase OS=Homo sapiens GN=LTA4H PE=1 SV=2	0.001	5	2	4	2	0.686	0.705	1.367	0.526	0.508	105580	72421.3	74389.9	144372	55505.3	53617.9
Q9UFF9	CCR4-NOT transcription complex subunit 8 OS=Homo sapiens GN=CNOT8 PE=1 SV=1	0.001	5	1	2	1	0.544	0.744	0.01	0.71	1.073	50097.6	27273	37269.1		35593.4	53741.1
Q9UPT5	Exocyst complex component 7 OS=Homo sapiens GN=EXOC7 PE=1 SV=3	0	4	2	5	2	0.667	0.62	0.767	0.521	0.494	108962	72705.5	67509	83532.8	56760.6	53819
Q9Y608	Leucine-rich repeat flightless-interacting protein 2 OS=Homo sapiens GN=LRRFIP2 PE=1 SV=1	0.001	2	1	2	1	0.591	0.716	0.795	0.521	0.757	71379.7	42176.8	51100.9	56745.5	37167.6	54058.7
Q13045	Protein flightless-1 homolog OS=Homo sapiens GN=FLII PE=1 SV=2	0	2	2	4	2	1.196	1.03	0.937	0.997	0.795	68443.8	81873.2	70521.3	64142.7	68269.9	54427.5
P62993	Growth factor receptor-bound protein 2 OS=Homo sapiens GN=GRB2 PE=1 SV=1	0	6	1	2	1	1.353	1.128	0.01	1.151	1.226	44525.9	60265.2	50217		51262.7	54600.9
Q12797	Aspartyl/asparaginyl beta-hydroxylase OS=Homo sapiens GN=ASPH PE=1 SV=3	0	6	2	7	2	0.753	0.765	0.01	0.64	0.501	109358	82343.7	83658.6		70033.1	54788.5
Q99571	P2X purinoceptor 4 OS=Homo sapiens GN=P2RX4 PE=1 SV=2	0.001	5	1	4	1	1.021	1.103	0.01	0.487	0.824	66681.2	68104.8	73528.7		32498.5	54954.1
Q9UHG3	Prenylcysteine oxidase 1 OS=Homo sapiens GN=PCYOX1 PE=1 SV=3	0.001	3	1	2	1	0.857	0.867	1.441	0.904	0.673	82048.9	70323.7	71144.3	118222	74174.4	55226.8
Q96J02	E3 ubiquitin-protein ligase Itchy homolog OS=Homo sapiens GN=ITCH PE=1 SV=2	0.001	2	1	3	1	0.689	0.808	0.01	1.102	1.561	35994.9	24797.5	29068.7		39664.7	56172.5
O95571	Persulfide dioxygenase ETHE1, mitochondrial OS=Homo sapiens GN=ETHE1 PE=1 SV=2	0	6	1	2	1	0.706	0.903	0.343	0.304	0.274	205803	145385	185872	70535.7	62473.1	56295.7
P36269	Gamma-glutamyltransferase 5 OS=Homo sapiens GN=GGT5 PE=1 SV=2	0.001	3	1	2	1	0.489	0.557	0.881	0.451	0.383	147218	71931.3	81982.1	129647	66456.3	56315.9
Q9UHD1	Cysteine and histidine-rich domain-containing protein 1 OS=Homo sapiens GN=CHORDC1 PE=1 SV=2	0.001	5	1	2	1	0.871	0.806	1.118	0.727	0.534	106234	92479.4	85653.7	118790	77251.5	56708.9
O60936	Nucleolar protein 3 OS=Homo sapiens GN=NOL3 PE=1 SV=2	0	28	2	5	2	0.457	0.552	0.286	0.206	0.16	355921	162634	196525	101668	73391.8	56894.1
O43592	Exportin-T OS=Homo sapiens GN=XPOT PE=1 SV=2	0.001	3	2	2	2	0.432	0.508	0.476	0.207	0.232	244996	105944	124369	116498	50730.7	56938.9
Q14103	Heterogeneous nuclear ribonucleoprotein D0 OS=Homo sapiens GN=HNRNPD PE=1 SV=1	0.001	4	1	2	1	1.596	1.492	0.01	2.399	2.97	19303.2	30815.1	28804.8		46303.1	57329.3
Q92688	Acidic leucine-rich nuclear phosphoprotein 32 family member B OS=Homo sapiens GN=ANP32B PE=1 SV=1	0.001	11	2	2	2	1.54	1.565	0.01	1.624	2.199	26081.8	40160.1	40821.3		42352.8	57348.8
Q9Y5P6	Mannose-1-phosphate guanyltransferase beta OS=Homo sapiens GN=GMPPB PE=1 SV=2	0.001	3	1	2	1	0.795	0.868	1.242	0.523	0.608	95144.9	75612.9	82619.6	118210	49785.8	57838.3
Q9NWT6	Hypoxia-inducible factor 1-alpha inhibitor OS=Homo sapiens GN=HIF1AN PE=1 SV=2	0.001	5	1	4	1	0.824	0.88	1.279	0.766	1.039	56007	46175.8	49268.8	71636.5	42927.2	58214.7
Q8N128	Protein FAM177A1 OS=Homo sapiens GN=FAM177A1 PE=1 SV=1	0.001	5	1	2	1	0.671	0.755	0.966	0.403	0.455	128009	85913.4	96648.6	123684	51592.8	58277
Q9H8Y8	Golgi reassembly-stacking protein 2 OS=Homo sapiens GN=GORASP2 PE=1 SV=3	0.001	3	1	2	1	0.675	0.781	0.363	0.4	0.406	144991	97932.4	113283	52674.6	58025.7	58834.2
Q9NRX4	14 kDa phosphohistidine phosphatase OS=Homo sapiens GN=PHPT1 PE=1 SV=1	0.001	20	2	3	2	0.758	0.774	0.43	0.467	0.411	143694	108923	111206	61850.8	67109.7	59000.8
P49768	Presenilin-1 OS=Homo sapiens GN=PSEN1 PE=1 SV=1	0	16	4	5	4	0.932	0.894	0.01	0.628	0.536	110416	102942	98725.1		69358.4	59214
Q6IBS0	Twinfilin-2 OS=Homo sapiens GN=TWF2 PE=1 SV=2	0	11	2	4	2	0.806	0.859	0.01	0.365	0.369	160529	129434	137929		58557.2	59282
Q9Y597	BTB/POZ domain-containing protein KCTD3 OS=Homo sapiens GN=KCTD3 PE=1 SV=2	0.001	1	1	2	1	0.794	0.804	1.209	0.736	0.826	71990.5	57129.9	57897.3	87064.7	52962.8	59464.1
P35813	Protein phosphatase 1A OS=Homo sapiens GN=PPM1A PE=1 SV=1	0	5	1	4	1	0.604	0.653	0.663	0.445	0.561	106270	64156.3	69388.7	70405.5	47325	59643.6
Q9Y5K5	Ubiquitin carboxyl-terminal hydrolase isozyme L5 OS=Homo sapiens GN=UCHL5 PE=1 SV=3	0.001	5	1	2	1	0.748	0.887	0.01	0.377	0.531	112504	84194.3	99755.1		42364.4	59728
O15145	Actin-related protein 2/3 complex subunit 3 OS=Homo sapiens GN=ARPC3 PE=1 SV=3	0.001	7	1	2	1	1.367	1.189	0.01	1.046	0.757	79115.1	108119	94105.5		82780.9	59911.4
P10606	Cytochrome c oxidase subunit 5B, mitochondrial OS=Homo sapiens GN=COX5B PE=1 SV=2	0.001	18	2	3	2	0.949	0.986	0.595	0.718	0.867	69188.9	65670.2	68186.2	41187.6	49668.1	59962.7
P78318	Immunoglobulin-binding protein 1 OS=Homo sapiens GN=IGBP1 PE=1 SV=1	0.001	4	1	2	1	0.93	1.006	0.01	0.469	0.61	98478.1	91550	99033.4		46196	60060.5
P20700	Lamin-B1 OS=Homo sapiens GN=LMNB1 PE=1 SV=2	0.001	8	3	7	2	0.535	0.644	0.565	0.281	0.309	194579	104081	125359	109972	54671.9	60165.4
Q9NPQ8	Synembryn-A OS=Homo sapiens GN=RIC8A PE=1 SV=3	0.001	2	1	2	1	0.406	0.564	0.42	0.275	0.386	157836	64144.1	89035.3	66220.5	43409.1	60858.8
Q6ZSS7	Major facilitator superfamily domain-containing protein 6 OS=Homo sapiens GN=MFSD6 PE=1 SV=2	0.003	1	1	2	1	0.785	0.806	0.781	0.432	0.372	164079	128834	132198	128124	70830.9	61024.4
Q8NEM2	SHC SH2 domain-binding protein 1 OS=Homo sapiens GN=SHCBP1 PE=1 SV=3	0.001	3	2	4	2	0.775	0.846	1.14	0.682	0.761	80333.1	62283.8	67985.2	91591.3	54778.8	61158.4
P14384	Carboxypeptidase M OS=Homo sapiens GN=CPM PE=1 SV=2	0.001	4	2	4	2	0.704	0.724	0.688	0.553	0.369	167241	117707	121084	115138	92500.5	61681.5
Q06203	Amidophosphoribosyltransferase OS=Homo sapiens GN=PPAT PE=1 SV=1	0	4	2	4	2	0.722	0.881	0.296	0.316	0.383	161766	116801	142539	47832.7	51154.3	61993.6
Q16625	Occludin OS=Homo sapiens GN=OCLN PE=1 SV=1	0.001	3	1	2	1	0.788	0.777	0.01	0.667	0.767	80951.7	63762.4	62921.1		54021.2	62073.7
P36404	ADP-ribosylation factor-like protein 2 OS=Homo sapiens GN=ARL2 PE=1 SV=4	0.001	5	1	2	1	0.679	0.863	0.01	0.373	0.496	125441	85192.1	108207		46761	62231.8
P27707	Deoxycytidine kinase OS=Homo sapiens GN=DCK PE=1 SV=1	0	11	2	3	2	0.829	0.841	0.01	0.766	0.864	72177.2	59846.4	60710.5		55270	62371.6
Q96HE7	ERO1-like protein alpha OS=Homo sapiens GN=ERO1A PE=1 SV=2	0	7	2	6	2	0.926	0.917	0.677	0.727	0.906	69072.4	63967.4	63309.2	46792.1	50239.7	62594.4
Q13162	Peroxiredoxin-4 OS=Homo sapiens GN=PRDX4 PE=1 SV=1	0	16	4	10	3	1.037	1.002	0.86	0.572	0.442	142133	147347	142384	122251	81263.5	62830.4
Q15075	Early endosome antigen 1 OS=Homo sapiens GN=EEA1 PE=1 SV=2	0.001	1	1	2	1	1.01	0.86	0.01	1.065	1.32	47679.2	48151	41003.2		50765.2	62942.1
Q9P035	Very-long-chain (3R)-3-hydroxyacyl-CoA dehydratase 3 OS=Homo sapiens GN=HACD3 PE=1 SV=2	0	7	2	4	2	0.634	0.709	0.582	0.307	0.39	161516	102409	114556	93991.3	49547.2	62992.6
Q92616	eIF-2-alpha kinase activator GCN1 OS=Homo sapiens GN=GCN1 PE=1 SV=6	0	3	6	10	6	0.756	0.93	0.612	0.561	0.424	148685	112335	138233	90921	83482.9	63093.8
Q5SRH9	Tetratricopeptide repeat protein 39A OS=Homo sapiens GN=TTC39A PE=2 SV=1	0	2	1	2	1	0.618	0.675	0.01	0.526	0.729	86637.3	53505.6	58471.7		45555.9	63147
Q5SW96	Low density lipoprotein receptor adapter protein 1 OS=Homo sapiens GN=LDLRAP1 PE=1 SV=3	0.001	4	1	2	1	0.661	0.734	0.555	0.456	0.475	133698	88428.1	98134.3	74237.2	60922	63571.7
Q14739	Lamin-B receptor OS=Homo sapiens GN=LBR PE=1 SV=2	0.001	2	1	2	1	0.749	0.875	0.556	0.414	0.559	113885	85279.4	99613.5	63325.5	47145.6	63687.9
Q53HC9	Protein TSSC1 OS=Homo sapiens GN=TSSC1 PE=1 SV=2	0.001	3	1	2	1	0.568	0.63	1.318	0.341	0.284	225500	128001	141994	297292	76892.1	63933.2
Q9UBN7	Histone deacetylase 6 OS=Homo sapiens GN=HDAC6 PE=1 SV=2	0.001	1	1	2	1	0.635	0.67	0.529	0.328	0.509	126192	80170.4	84588.2	66698.2	41369	64228.7
Q9NQC3	Reticulon-4 OS=Homo sapiens GN=RTN4 PE=1 SV=2	0	6	4	8	4	0.951	0.972	1.985	2.021	1.964	32745.3	31127.5	31822.1	65009.8	66189.8	64303.3
Q04656	Copper-transporting ATPase 1 OS=Homo sapiens GN=ATP7A PE=1 SV=3	0.001	1	2	3	2	0.856	0.948	1.536	1.035	0.968	66493.1	56948.3	63064.8	102143	68800.6	64396.4
P14550	Alcohol dehydrogenase [NADP(+)] OS=Homo sapiens GN=AKR1A1 PE=1 SV=3	0.001	12	3	5	3	0.914	0.92	0.66	0.672	0.882	73393	67093.9	67508.9	48428.4	49299.8	64727.6
O15068	Guanine nucleotide exchange factor DBS OS=Homo sapiens GN=MCF2L PE=1 SV=2	0	1	1	2	1	0.492	0.549	0.299	0.328	0.335	193201	95139.1	106130	57717.6	63326.2	64764.9
Q9Y376	Calcium-binding protein 39 OS=Homo sapiens GN=CAB39 PE=1 SV=1	0	6	2	3	2	1.086	1.008	2.676	1.459	1.576	41168.2	44725.4	41511.7	110153	60072.9	64865.8
Q5TC63	Growth hormone-regulated TBC protein 1 OS=Homo sapiens GN=GRTP1 PE=1 SV=4	0.001	3	1	2	1	1.115	1.217	1.098	0.771	0.963	67376.1	75140.9	82005.1	73960.4	51959.7	64914.6
Q9NQ48	Leucine zipper transcription factor-like protein 1 OS=Homo sapiens GN=LZTFL1 PE=1 SV=1	0.001	4	1	2	1	0.613	0.709	0.907	0.453	0.628	104038	63763.6	73783.9	94338.3	47088.9	65298.9
P24666	Low molecular weight phosphotyrosine protein phosphatase OS=Homo sapiens GN=ACP1 PE=1 SV=3	0	19	2	5	2	0.786	0.854	0.638	0.468	0.452	144651	113711	123466	92266.8	67644.4	65356.7
Q92522	Histone H1x OS=Homo sapiens GN=H1FX PE=1 SV=1	0.001	6	1	2	1	1.796	1.441	1.351	1.817	1.146	57230.3	102805	82463.4	77316.4	103992	65596.9
P22223	Cadherin-3 OS=Homo sapiens GN=CDH3 PE=1 SV=2	0	3	2	6	1	0.508	0.626	0.354	0.39	0.485	135528	68843.9	84867.6	48031.2	52897.9	65745.4
O15294	UDP-N-acetylglucosamine--peptide N-acetylglucosaminyltransferase 110 kDa subunit OS=Homo sapiens GN=OGT PE=1 SV=3	0.001	1	1	2	1	0.477	0.652	0.527	0.434	0.48	137355	65524.1	89525.7	72425.6	59612.6	65994.7
Q9H993	Protein-glutamate O-methyltransferase OS=Homo sapiens GN=ARMT1 PE=1 SV=1	0.001	2	1	2	1	1.083	0.917	0.01	1.263	1.127	58593.3	63478.3	53728		74018	66014.9
Q16222	UDP-N-acetylhexosamine pyrophosphorylase OS=Homo sapiens GN=UAP1 PE=1 SV=3	0.001	3	1	2	1	0.488	0.581	0.01	0.229	0.39	169777	82877.8	98617.1		38852	66292.7
O96005	Cleft lip and palate transmembrane protein 1 OS=Homo sapiens GN=CLPTM1 PE=1 SV=1	0.001	2	1	2	1	0.333	0.482	0.01	0.124	0.139	477361	158993	230180		59036.7	66334.5
Q16850	Lanosterol 14-alpha demethylase OS=Homo sapiens GN=CYP51A1 PE=1 SV=3	0.001	2	1	2	1	0.902	0.964	1.615	1.007	1.29	51425.4	46377.8	49596.5	83075.8	51786.9	66344
P52566	Rho GDP-dissociation inhibitor 2 OS=Homo sapiens GN=ARHGDIB PE=1 SV=3	0.001	6	1	2	1	2.24	1.794	2.43	2.502	2.122	31282.9	70074.7	56109.8	76017.5	78257.2	66381.9
P60983	Glia maturation factor beta OS=Homo sapiens GN=GMFB PE=1 SV=2	0.001	8	1	2	1	0.842	0.885	0.01	0.563	0.619	107220	90304.8	94880		60384.8	66392.7
P41240	Tyrosine-protein kinase CSK OS=Homo sapiens GN=CSK PE=1 SV=1	0	5	2	2	2	0.683	0.765	0.579	0.586	0.85	78115.3	53351.4	59788.8	45267.5	45765.4	66416.8
Q15388	Mitochondrial import receptor subunit TOM20 homolog OS=Homo sapiens GN=TOMM20 PE=1 SV=1	0.001	9	1	2	1	0.649	0.856	1.416	0.583	1.088	61174.3	39673.8	52372.1	86640.5	35688.2	66559.9
Q02750	Dual specificity mitogen-activated protein kinase kinase 1 OS=Homo sapiens GN=MAP2K1 PE=1 SV=2	0	5	3	6	3	0.778	0.723	0.956	0.585	0.56	119094	92650.6	86061.5	113802	69630.1	66651.3
P13807	Glycogen [starch] synthase, muscle OS=Homo sapiens GN=GYS1 PE=1 SV=2	0.001	3	1	2	1	0.704	0.862	0.01	0.952	1.207	55232.9	38862.2	47589.7		52554.5	66666.4
Q6T4R5	Nance-Horan syndrome protein OS=Homo sapiens GN=NHS PE=1 SV=2	0	2	2	4	2	0.729	0.731	0.01	0.564	0.54	123557	90088.1	90271.2		69647.1	66707.7
Q8TEP8	Centrosomal protein of 192 kDa OS=Homo sapiens GN=CEP192 PE=1 SV=2	0.003	1	2	2	2	0.816	0.92	0.01	1.59	2.298	29073.1	23721.5	26751.1		46221	66799.9
P56589	Peroxisomal biogenesis factor 3 OS=Homo sapiens GN=PEX3 PE=1 SV=1	0.003	3	1	2	1	0.646	0.771	0.765	0.509	0.659	102086	65975.2	78660.9	78110.3	51920.7	67230
P43003	Excitatory amino acid transporter 1 OS=Homo sapiens GN=SLC1A3 PE=1 SV=1	0	6	2	4	2	1.001	0.876	0.01	1.194	1.235	54858.1	54900	48037.3		65475.8	67761.7
O75051	Plexin-A2 OS=Homo sapiens GN=PLXNA2 PE=1 SV=4	0	2	3	6	2	0.74	0.866	0.82	0.647	0.68	99603.4	73692.2	86300.6	81680.4	64451.6	67777.7
O43295	SLIT-ROBO Rho GTPase-activating protein 3 OS=Homo sapiens GN=SRGAP3 PE=1 SV=3	0.001	2	2	3	2	0.688	0.74	0.649	0.418	0.428	161141	110901	119314	104575	67391.1	68940.3
O15427	Monocarboxylate transporter 4 OS=Homo sapiens GN=SLC16A3 PE=1 SV=1	0.001	3	1	2	1	0.779	0.733	0.667	0.804	0.775	89414.4	69673.9	65520.3	59640.2	71892.6	69276.8
P17813	Endoglin OS=Homo sapiens GN=ENG PE=1 SV=2	0.001	4	2	3	2	0.655	0.769	1.102	0.771	0.785	88651.7	58057	68143.3	97686.1	68357.7	69609.2
Q9UNF1	Melanoma-associated antigen D2 OS=Homo sapiens GN=MAGED2 PE=1 SV=2	0.001	3	2	4	2	0.689	0.831	0.01	0.377	0.371	189146	130412	157090		71269.4	70198.9
P62829	60S ribosomal protein L23 OS=Homo sapiens GN=RPL23 PE=1 SV=1	0	18	2	2	2	0.814	0.792	0.846	0.701	0.772	91664.4	74655	72618	77528.4	64261.6	70798
Q8N357	Solute carrier family 35 member F6 OS=Homo sapiens GN=SLC35F6 PE=1 SV=1	0.001	3	1	2	1	0.541	0.738	0.429	0.305	0.475	149935	81169	110597	64321.9	45662.1	71148.7
O00767	Acyl-CoA desaturase OS=Homo sapiens GN=SCD PE=1 SV=2	0.001	4	1	5	1	0.729	0.875	0.649	0.723	0.982	72686.3	53017.2	63626	47190.3	52569.4	71405.1
Q9UIV1	CCR4-NOT transcription complex subunit 7 OS=Homo sapiens GN=CNOT7 PE=1 SV=3	0.001	5	1	2	1	0.568	0.73	0.01	0.405	0.577	123833	70323.4	90451.2		50168.1	71469.6
Q9UGH3	Solute carrier family 23 member 2 OS=Homo sapiens GN=SLC23A2 PE=1 SV=1	0	3	1	2	1	0.771	0.969	1.295	0.912	0.908	78801.1	60732.9	76355.6	102011	71882.6	71536.7
Q99622	Protein C10 OS=Homo sapiens GN=C12orf57 PE=1 SV=1	0.001	12	1	2	1	0.99	0.868	0.01	0.857	0.982	72903.7	72207	63268		62478.2	71586.2
P17301	Integrin alpha-2 OS=Homo sapiens GN=ITGA2 PE=1 SV=1	0	3	3	6	3	0.628	0.681	0.266	0.34	0.281	255172	160340	173832	67957.2	86850.9	71733.4
P08473	Neprilysin OS=Homo sapiens GN=MME PE=1 SV=2	0	5	3	5	3	1.117	1.018	1.101	1.155	1.396	51736.9	57788	52693	56984.3	59747.6	72224.8
Q9H8M2	Bromodomain-containing protein 9 OS=Homo sapiens GN=BRD9 PE=1 SV=2	0.013	1	1	2	1	1.746	1.592	5.008	5.817	5.817	12429.8	21704.2	19785.3	62247.3	72307.8	72299.1
P41223	Protein BUD31 homolog OS=Homo sapiens GN=BUD31 PE=1 SV=2	0.001	7	1	2	1	1.031	1.008	1.038	1	1.089	66572.3	68606.4	67106.4	69129.6	66549	72516.2
Q9UG63	ATP-binding cassette sub-family F member 2 OS=Homo sapiens GN=ABCF2 PE=1 SV=2	0.001	3	2	4	2	0.984	1.083	1.483	1.153	1.754	41547.9	40872.2	45001.8	61622.5	47909.1	72893.3
Q96G03	Phosphoglucomutase-2 OS=Homo sapiens GN=PGM2 PE=1 SV=4	0.001	2	1	2	1	0.904	1.001	1.185	0.589	0.66	110844	100190	110908	131344	65333.9	73199.9
Q9UI12	V-type proton ATPase subunit H OS=Homo sapiens GN=ATP6V1H PE=1 SV=1	0.001	3	1	2	1	0.873	1.004	1.564	0.658	0.695	106058	92583.2	106434	165826	69803.3	73657.1
P23258	Tubulin gamma-1 chain OS=Homo sapiens GN=TUBG1 PE=1 SV=2	0	8	3	5	3	0.513	0.603	0.559	0.393	0.353	209312	107414	126234	116945	82253.8	73869.3
P46939	Utrophin OS=Homo sapiens GN=UTRN PE=1 SV=2	0	1	2	4	2	0.687	0.731	0.874	0.591	0.629	118611	81440	86730.3	103665	70098.9	74585.4
Q6VY07	Phosphofurin acidic cluster sorting protein 1 OS=Homo sapiens GN=PACS1 PE=1 SV=2	0.001	1	1	2	1	0.723	0.963	1.123	0.605	0.706	105743	76415.8	101869	118707	63993.2	74671.3
Q9P2P5	E3 ubiquitin-protein ligase HECW2 OS=Homo sapiens GN=HECW2 PE=1 SV=2	0.001	1	1	2	1	0.524	0.571	0.709	0.425	0.564	132602	69528.2	75749	94057	56400.2	74734
P33121	Long-chain-fatty-acid--CoA ligase 1 OS=Homo sapiens GN=ACSL1 PE=1 SV=1	0	2	1	2	1	1.417	1.249	0.01	1.13	1.171	63881.8	90546.7	79796.8		72208.3	74796.3
P45985	Dual specificity mitogen-activated protein kinase kinase 4 OS=Homo sapiens GN=MAP2K4 PE=1 SV=1	0.001	3	1	2	1	0.49	0.595	0.617	0.348	0.46	162787	79689.2	96830.2	100458	56696.1	74922.9
Q93034	Cullin-5 OS=Homo sapiens GN=CUL5 PE=1 SV=4	0.001	1	1	2	1	0.73	0.795	0.01	0.629	0.607	123548	90203	98180.7		77765.9	74973.2
Q15063	Periostin OS=Homo sapiens GN=POSTN PE=1 SV=2	0.001	1	1	2	1	1.048	1.027	0.01	2.573	3.579	20984.1	21995.9	21560.4		53982.7	75093.7
O43293	Death-associated protein kinase 3 OS=Homo sapiens GN=DAPK3 PE=1 SV=1	0.001	3	1	2	1	0.667	0.636	0.01	0.73	0.947	79697.6	53151.2	50717.4		58164.8	75452.2
O95749	Geranylgeranyl pyrophosphate synthase OS=Homo sapiens GN=GGPS1 PE=1 SV=1	0.001	4	1	2	1	1.193	1.06	1.285	1.217	1.048	72465.2	86464.9	76779.9	93095.3	88162.1	75966.9
P40925	Malate dehydrogenase, cytoplasmic OS=Homo sapiens GN=MDH1 PE=1 SV=4	0	16	5	9	5	1.38	1.378	1	1.048	0.841	90398.7	124712	124598	90438.4	94720.4	76028.6
O60664	Perilipin-3 OS=Homo sapiens GN=PLIN3 PE=1 SV=3	0.004	3	1	2	1	0.412	0.434	0.293	0.228	0.236	324074	133584	140801	94933.3	73931.9	76389.2
P48735	Isocitrate dehydrogenase [NADP], mitochondrial OS=Homo sapiens GN=IDH2 PE=1 SV=2	0.001	3	1	2	1	0.765	1.012	0.01	0.213	0.411	185986	142361	188297		39538.1	76454.7
A7KAX9	Rho GTPase-activating protein 32 OS=Homo sapiens GN=ARHGAP32 PE=1 SV=1	0.001	1	1	2	1	0.762	0.871	0.597	0.657	0.662	115487	87985.8	100641	68912.6	75847.4	76465.5
Q03519	Antigen peptide transporter 2 OS=Homo sapiens GN=TAP2 PE=1 SV=1	0.004	1	1	2	1	0.613	0.756	0.501	0.249	0.292	261697	160343	197778	131164	65067.5	76542.1
Q12904	Aminoacyl tRNA synthase complex-interacting multifunctional protein 1 OS=Homo sapiens GN=AIMP1 PE=1 SV=2	0	9	2	6	2	0.727	0.834	0.01	1	1.224	63104.6	45901.3	52637.1		63128	77242.4
Q7L7X3	Serine/threonine-protein kinase TAO1 OS=Homo sapiens GN=TAOK1 PE=1 SV=1	0.001	1	1	4	1	0.689	0.703	0.527	0.499	0.809	96166.1	66246.9	67628.8	50703.3	47956	77834.4
Q86YS6	Ras-related protein Rab-43 OS=Homo sapiens GN=RAB43 PE=1 SV=1	0	11	3	6	1	0.791	0.828	0.01	0.458	0.383	203503	161010	168517		93204.6	77884.7
Q8WUN7	Ubiquitin domain-containing protein 2 OS=Homo sapiens GN=UBTD2 PE=1 SV=2	0.001	6	1	2	1	0.688	0.726	0.01	0.338	0.391	199573	137270	144981		67393.3	78008.4
Q53EU6	Glycerol-3-phosphate acyltransferase 3 OS=Homo sapiens GN=GPAT3 PE=1 SV=2	0.004	3	1	2	1	0.622	0.63	1.587	0.648	0.825	94627.9	58812.3	59594.6	150177	61364.6	78067.9
P78410	Butyrophilin subfamily 3 member A2 OS=Homo sapiens GN=BTN3A2 PE=1 SV=2	0.001	3	1	2	1	0.598	0.524	0.464	0.619	0.507	154294	92277.2	80918.9	71662	95575.7	78229.8
P31930	Cytochrome b-c1 complex subunit 1, mitochondrial OS=Homo sapiens GN=UQCRC1 PE=1 SV=3	0.001	3	1	2	1	0.633	0.757	0.01	0.383	0.298	262957	166419	199065		100778	78275.8
Q6PCE3	Glucose 1,6-bisphosphate synthase OS=Homo sapiens GN=PGM2L1 PE=1 SV=3	0.001	2	1	2	1	0.569	0.609	0.531	0.366	0.411	192418	109489	117209	102184	70413.8	79040
Q14573	Inositol 1,4,5-trisphosphate receptor type 3 OS=Homo sapiens GN=ITPR3 PE=1 SV=2	0.001	1	1	2	1	0.791	0.806	2.468	0.893	1.081	73628.4	58232.2	59350.2	181721	65753.7	79572.2
P25705	ATP synthase subunit alpha, mitochondrial OS=Homo sapiens GN=ATP5A1 PE=1 SV=1	0	14	6	9	6	1.221	1.222	1.251	1.132	1.132	70790.8	86424.7	86493.7	88557.4	80167.3	80145.7
Q92544	Transmembrane 9 superfamily member 4 OS=Homo sapiens GN=TM9SF4 PE=1 SV=2	0.002	1	1	2	1	0.613	0.685	0.691	0.423	0.467	172247	105600	117928	119081	72835.7	80399.6
Q6PJF5	Inactive rhomboid protein 2 OS=Homo sapiens GN=RHBDF2 PE=1 SV=2	0	4	3	4	3	0.863	0.958	0.01	0.484	0.121	668242	576610	640430		323593	80659.9
Q7L014	Probable ATP-dependent RNA helicase DDX46 OS=Homo sapiens GN=DDX46 PE=1 SV=2	0.001	1	1	2	1	1.074	1.142	0.01	0.843	1.119	72658.8	78025.9	82974.6		61267.2	81335.4
Q9UKK9	ADP-sugar pyrophosphatase OS=Homo sapiens GN=NUDT5 PE=1 SV=1	0	11	2	6	2	0.942	0.911	0.787	0.777	0.724	113036	106478	103012	89000.6	87880.8	81849.7
Q12788	Transducin beta-like protein 3 OS=Homo sapiens GN=TBL3 PE=1 SV=2	0.001	2	1	2	1	0.988	0.943	1.046	1.211	1.674	48971.6	48362.9	46193	51225.5	59299.6	82002.3
P54819	Adenylate kinase 2, mitochondrial OS=Homo sapiens GN=AK2 PE=1 SV=2	0	10	2	3	2	0.71	0.721	0.01	0.738	1.656	49625.3	35231.3	35788.6		36634.5	82196.8
Q13685	Angio-associated migratory cell protein OS=Homo sapiens GN=AAMP PE=1 SV=2	0.001	3	1	2	1	0.619	0.672	0.874	0.673	0.629	131028	81052.1	88070.5	114528	88126.4	82378.7
Q07960	Rho GTPase-activating protein 1 OS=Homo sapiens GN=ARHGAP1 PE=1 SV=1	0.001	5	2	3	2	0.788	0.863	0.791	0.374	0.408	202388	159480	174585	160179	75733.9	82501.4
P52306	Rap1 GTPase-GDP dissociation stimulator 1 OS=Homo sapiens GN=RAP1GDS1 PE=1 SV=3	0	6	3	6	3	0.989	0.964	0.01	0.521	0.452	182720	180736	176231		95248.3	82532.7
Q14558	Phosphoribosyl pyrophosphate synthase-associated protein 1 OS=Homo sapiens GN=PRPSAP1 PE=1 SV=2	0	7	2	4	2	0.793	1.051	1.549	0.743	0.676	122202	96866.8	128486	189261	90825	82594.3
O15511	Actin-related protein 2/3 complex subunit 5 OS=Homo sapiens GN=ARPC5 PE=1 SV=3	0	23	3	16	3	0.827	0.91	0.01	1.054	0.636	130046	107559	118365		137094	82770.9
P52823	Stanniocalcin-1 OS=Homo sapiens GN=STC1 PE=1 SV=1	0.002	6	1	2	1	0.674	0.747	1.309	0.811	0.74	112066	75536.2	83748.6	146720	90839.7	82879.8
P31153	S-adenosylmethionine synthase isoform type-2 OS=Homo sapiens GN=MAT2A PE=1 SV=1	0	6	2	6	2	0.894	0.925	0.01	0.642	0.727	114149	102051	105607		73261.4	82982.8
Q9NQG5	Regulation of nuclear pre-mRNA domain-containing protein 1B OS=Homo sapiens GN=RPRD1B PE=1 SV=1	0.001	5	1	2	1	0.555	0.653	0.99	0.554	0.959	87349.9	48517.7	57025	86454.3	48430.7	83731.1
Q8NBJ7	Sulfatase-modifying factor 2 OS=Homo sapiens GN=SUMF2 PE=1 SV=2	0.001	5	1	2	1	0.608	0.765	0.717	0.553	0.662	126588	76990.4	96843.6	90721.5	69975.6	83755.7
Q13613	Myotubularin-related protein 1 OS=Homo sapiens GN=MTMR1 PE=1 SV=4	0.003	2	1	2	1	0.472	0.597	0.446	0.289	0.39	215050	101543	128314	95955.4	62256.4	83869
Q9UBE0	SUMO-activating enzyme subunit 1 OS=Homo sapiens GN=SAE1 PE=1 SV=1	0	7	2	3	2	0.641	0.827	1.869	1.058	1.489	56339.1	36137.1	46590.4	105315	59601.2	83885.3
Q8TAT6	Nuclear protein localization protein 4 homolog OS=Homo sapiens GN=NPLOC4 PE=1 SV=3	0.001	2	1	2	1	0.728	0.672	0.861	0.824	1.06	79357	57794.7	53299.1	68349.6	65365.1	84115.1
Q9BUK6	Protein misato homolog 1 OS=Homo sapiens GN=MSTO1 PE=1 SV=1	0.001	2	1	2	1	0.633	0.761	0.01	0.391	0.402	209782	132876	159559		82110.3	84306
P49257	Protein ERGIC-53 OS=Homo sapiens GN=LMAN1 PE=1 SV=2	0.001	5	2	3	2	0.709	0.853	0.616	0.464	0.596	141553	100389	120696	87197.7	65698.9	84311.2
Q99567	Nuclear pore complex protein Nup88 OS=Homo sapiens GN=NUP88 PE=1 SV=2	0	5	2	2	2	0.565	0.612	0.509	0.441	0.589	143866	81318.5	88063.8	73283.3	63500.7	84742.8
Q6IA17	Single Ig IL-1-related receptor OS=Homo sapiens GN=SIGIRR PE=1 SV=3	0	7	2	6	2	0.536	0.647	0.01	0.467	0.559	152383	81603.2	98595.8		71088.9	85136.5
Q99523	Sortilin OS=Homo sapiens GN=SORT1 PE=1 SV=3	0	4	3	6	3	0.899	1.061	0.01	0.49	0.373	227993	205070	241963		111672	85139
Q93088	Betaine--homocysteine S-methyltransferase 1 OS=Homo sapiens GN=BHMT PE=1 SV=2	0.002	2	1	2	1	0.709	0.756	1.457	0.766	1.395	61142.7	43343.9	46201.8	89068.2	46823	85291.2
Q9Y316	Protein MEMO1 OS=Homo sapiens GN=MEMO1 PE=1 SV=1	0.001	7	2	3	2	0.608	0.64	0.56	0.505	0.408	209225	127185	133939	117200	105596	85459.9
Q9UBC2	Epidermal growth factor receptor substrate 15-like 1 OS=Homo sapiens GN=EPS15L1 PE=1 SV=1	0	5	3	5	3	0.662	0.749	1.204	0.967	1.366	62872.9	41627.8	47113.6	75683.5	60817.4	85859.5
O60684	Importin subunit alpha-7 OS=Homo sapiens GN=KPNA6 PE=1 SV=1	0	5	2	6	1	0.595	0.685	0.01	0.393	0.329	262102	155844	179605		102933	86269.7
Q9HA65	TBC1 domain family member 17 OS=Homo sapiens GN=TBC1D17 PE=1 SV=2	0.001	2	1	2	1	0.349	0.446	0.21	0.155	0.202	432140	150616	192549	90899.6	66929.5	87227.5
Q13557	Calcium/calmodulin-dependent protein kinase type II subunit delta OS=Homo sapiens GN=CAMK2D PE=1 SV=3	0	3	1	2	1	1.549	1.19	1.732	2.316	2.413	36474.6	56503.4	43394.6	63162.4	84482.3	88016.7
P46734	Dual specificity mitogen-activated protein kinase kinase 3 OS=Homo sapiens GN=MAP2K3 PE=1 SV=2	0.002	4	1	2	1	0.792	0.859	1.554	0.617	0.81	109497	86671.6	94068	170173	67545.8	88669
O75436	Vacuolar protein sorting-associated protein 26A OS=Homo sapiens GN=VPS26A PE=1 SV=2	0	14	3	10	3	0.958	0.945	0.271	0.661	0.535	165760	158757	156596	44899.4	109624	88706.1
Q13586	Stromal interaction molecule 1 OS=Homo sapiens GN=STIM1 PE=1 SV=3	0.001	3	1	5	1	0.5	0.562	0.423	0.431	0.576	155350	77604	87325.2	65770.8	66890.3	89456.9
Q9BY11	Protein kinase C and casein kinase substrate in neurons protein 1 OS=Homo sapiens GN=PACSIN1 PE=1 SV=1	0.001	4	2	3	1	0.729	0.646	1.31	0.849	0.983	91009.6	66328.2	58793.4	119216	77285.8	89477.7
Q16563	Synaptophysin-like protein 1 OS=Homo sapiens GN=SYPL1 PE=1 SV=1	0.001	12	2	3	2	1.038	1.035	1.022	0.972	0.687	130292	135283	134787	133102	126651	89499.2
Q13636	Ras-related protein Rab-31 OS=Homo sapiens GN=RAB31 PE=1 SV=1	0	12	2	4	2	0.992	1.046	0.944	1.031	0.776	115350	114387	120642	108907	118929	89565.1
Q7L5N7	Lysophosphatidylcholine acyltransferase 2 OS=Homo sapiens GN=LPCAT2 PE=1 SV=1	0.001	2	1	2	1	0.678	0.73	1.232	0.755	0.916	98395.9	66734	71790.5	121201	74249.1	90099.1
P33527	Multidrug resistance-associated protein 1 OS=Homo sapiens GN=ABCC1 PE=1 SV=3	0	2	2	4	2	0.478	0.623	2.447	0.332	0.44	205527	98245.3	128135	502831	68211.4	90399.5
O00139	Kinesin-like protein KIF2A OS=Homo sapiens GN=KIF2A PE=1 SV=3	0.001	3	2	3	2	0.6	0.708	0.196	0.276	0.348	259853	155989	183883	51052.6	71653.5	90425.2
Q99961	Endophilin-A2 OS=Homo sapiens GN=SH3GL1 PE=1 SV=1	0.002	5	2	2	2	0.605	0.68	0.375	0.359	0.414	219408	132645	149256	82370.1	78822.8	90791.5
Q9Y5Y0	Feline leukemia virus subgroup C receptor-related protein 1 OS=Homo sapiens GN=FLVCR1 PE=1 SV=1	0.001	6	2	3	2	0.681	0.691	0.01	1.292	1.579	57656.2	39274.7	39860.7		74478.4	91035
Q15056	Eukaryotic translation initiation factor 4H OS=Homo sapiens GN=EIF4H PE=1 SV=5	0.001	5	1	2	1	0.903	1.037	0.01	0.75	0.979	93157.7	84107.7	96648.3		69859.8	91201.4
Q9UHB6	LIM domain and actin-binding protein 1 OS=Homo sapiens GN=LIMA1 PE=1 SV=1	0.004	1	1	2	1	1.031	0.979	2.407	1.211	1.048	87066.7	89759.1	85216.2	209576	105478	91282.1
Q7Z3C6	Autophagy-related protein 9A OS=Homo sapiens GN=ATG9A PE=1 SV=3	0.001	1	1	2	1	1.315	1.111	1.191	1.231	0.971	93995.7	123612	104392	111955	115675	91286.2
Q9HAV4	Exportin-5 OS=Homo sapiens GN=XPO5 PE=1 SV=1	0	3	2	8	2	0.782	0.961	0.01	0.763	0.873	104672	81804.6	100574		79853.7	91335.8
Q9Y6M5	Zinc transporter 1 OS=Homo sapiens GN=SLC30A1 PE=1 SV=3	0.001	4	2	2	2	0.719	0.741	0.428	0.317	0.316	289883	208468	214863	123977	91773	91529.9
P52895	Aldo-keto reductase family 1 member C2 OS=Homo sapiens GN=AKR1C2 PE=1 SV=3	0.001	12	3	4	3	1.645	1.82	1.338	1.094	1.49	61623.2	101343	112149	82462.7	67429.2	91823.6
O60826	Coiled-coil domain-containing protein 22 OS=Homo sapiens GN=CCDC22 PE=1 SV=1	0	3	1	6	1	0.671	0.773	0.649	0.744	0.797	115186	77249.3	88989.4	74777.4	85710.2	91843.6
Q7L5D6	Golgi to ER traffic protein 4 homolog OS=Homo sapiens GN=GET4 PE=1 SV=1	0.001	8	2	3	2	0.503	0.543	0.517	0.329	0.48	192056	96694.9	104201	99295.3	63101	92262
P30876	DNA-directed RNA polymerase II subunit RPB2 OS=Homo sapiens GN=POLR2B PE=1 SV=1	0	4	3	5	3	0.669	0.74	0.283	0.581	0.695	132958	88921.5	98409.5	37585.6	77304.6	92343
O95164	Ubiquitin-like protein 3 OS=Homo sapiens GN=UBL3 PE=1 SV=1	0	23	2	6	2	0.833	0.876	0.368	0.632	0.809	114923	95697.3	100633	42256.3	72652	92961.6
Q9NR45	Sialic acid synthase OS=Homo sapiens GN=NANS PE=1 SV=2	0	9	2	5	2	0.544	0.59	0.01	0.294	0.326	286067	155570	168740		84109.6	93322
P35237	Serpin B6 OS=Homo sapiens GN=SERPINB6 PE=1 SV=3	0	11	3	3	3	0.753	0.765	0.498	0.747	0.747	125149	94179.9	95704.9	62275.9	93469.5	93456
Q9BS26	Endoplasmic reticulum resident protein 44 OS=Homo sapiens GN=ERP44 PE=1 SV=1	0.001	2	1	4	1	0.789	0.892	0.953	0.373	0.342	274481	216540	244807	261616	102470	93868.4
Q9Y315	Deoxyribose-phosphate aldolase OS=Homo sapiens GN=DERA PE=1 SV=2	0	7	2	3	2	0.783	0.766	0.01	1.6	1.115	84328.7	66021.3	64589.3		134901	93986.9
P61018	Ras-related protein Rab-4B OS=Homo sapiens GN=RAB4B PE=1 SV=1	0	17	4	7	2	0.718	0.818	0.834	0.706	0.721	130314	93521.4	106618	108683	91961.6	94003.5
O43490	Prominin-1 OS=Homo sapiens GN=PROM1 PE=1 SV=1	0	6	4	8	4	0.865	0.995	1.467	0.807	0.975	96591.6	83530.2	96077.1	141693	77948.8	94159.8
Q9BV20	Methylthioribose-1-phosphate isomerase OS=Homo sapiens GN=MRI1 PE=1 SV=1	0.001	5	2	3	2	0.693	0.736	0.442	0.33	0.351	270673	187470	199335	119523	89377.4	94891.1
Q08357	Sodium-dependent phosphate transporter 2 OS=Homo sapiens GN=SLC20A2 PE=1 SV=1	0.001	2	1	2	1	0.6	0.749	0.681	0.505	0.41	232439	139456	174072	158273	117455	95325.9
P11441	Ubiquitin-like protein 4A OS=Homo sapiens GN=UBL4A PE=1 SV=1	0.004	5	1	2	1	0.8	0.904	0.561	0.499	0.531	179463	143551	162170	100705	89561.3	95327.9
O95239	Chromosome-associated kinesin KIF4A OS=Homo sapiens GN=KIF4A PE=1 SV=3	0	2	2	3	2	0.613	0.712	1.773	0.569	0.836	114100	69990.6	81198.1	202319	64915.2	95410.9
Q9BRG1	Vacuolar protein-sorting-associated protein 25 OS=Homo sapiens GN=VPS25 PE=1 SV=1	0.001	6	1	2	1	0.564	0.681	0.335	0.303	0.369	259759	146460	176786	87004.7	78812	95885
P26196	Probable ATP-dependent RNA helicase DDX6 OS=Homo sapiens GN=DDX6 PE=1 SV=2	0	4	2	3	2	0.626	0.61	0.01	0.656	0.989	97329.5	60900	59359.8		63852.6	96286.1
P53367	Arfaptin-1 OS=Homo sapiens GN=ARFIP1 PE=1 SV=2	0.001	11	3	5	3	0.793	0.931	0.619	0.644	0.797	122529	97153	114134	75831.8	78871.4	97668.3
Q9NVD7	Alpha-parvin OS=Homo sapiens GN=PARVA PE=1 SV=1	0	8	2	4	2	0.942	1.055	0.505	0.725	0.91	107529	101308	113496	54335.5	77911.2	97798.9
O75828	Carbonyl reductase [NADPH] 3 OS=Homo sapiens GN=CBR3 PE=1 SV=3	0	15	3	5	1	0.543	0.642	0.329	0.405	0.414	236448	128359	151705	77875.4	95827.7	97990.7
Q9H2V7	Protein spinster homolog 1 OS=Homo sapiens GN=SPNS1 PE=1 SV=1	0.001	3	1	2	1	0.706	0.78	1.158	0.685	0.95	103249	72942	80552.6	119519	70711.1	98115.9
O75663	TIP41-like protein OS=Homo sapiens GN=TIPRL PE=1 SV=2	0	12	3	5	3	1.016	0.847	1.512	1.102	1.26	77957.6	79198.4	66058.9	117870	85937.4	98195.4
Q9UBS3	DnaJ homolog subfamily B member 9 OS=Homo sapiens GN=DNAJB9 PE=1 SV=1	0.001	6	1	2	1	0.659	0.83	0.898	0.915	1.373	71912.8	47414.8	59704.2	64611.3	65796.1	98701.8
O95486	Protein transport protein Sec24A OS=Homo sapiens GN=SEC24A PE=1 SV=2	0	1	1	2	1	0.871	0.934	0.983	0.89	0.989	99804.3	86911.4	93221.3	98092.1	88810.7	98723.6
P10620	Microsomal glutathione S-transferase 1 OS=Homo sapiens GN=MGST1 PE=1 SV=1	0.001	8	1	4	1	1.328	1.333	0.346	0.731	0.608	162416	215708	216525	56272.9	118757	98778.9
Q00796	Sorbitol dehydrogenase OS=Homo sapiens GN=SORD PE=1 SV=4	0	7	2	3	2	0.95	0.909	0.801	0.622	0.723	136695	129898	124301	109493	85031.5	98819.2
P78417	Glutathione S-transferase omega-1 OS=Homo sapiens GN=GSTO1 PE=1 SV=2	0	15	3	6	3	0.807	0.855	0.614	0.462	0.488	202738	163610	173400	124457	93574.3	98857.1
P56945	Breast cancer anti-estrogen resistance protein 1 OS=Homo sapiens GN=BCAR1 PE=1 SV=2	0.001	1	1	2	1	0.54	0.663	0.75	0.494	0.715	138316	74695.7	91664.6	103791	68333.8	98926
Q9NRW7	Vacuolar protein sorting-associated protein 45 OS=Homo sapiens GN=VPS45 PE=1 SV=1	0.001	2	1	2	1	0.76	0.818	0.01	0.431	0.478	207483	157673	169689		89502.8	99079.7
O75935	Dynactin subunit 3 OS=Homo sapiens GN=DCTN3 PE=1 SV=1	0.004	5	1	2	1	0.582	0.729	0.363	0.331	0.35	284748	165741	207584	103440	94314.3	99616.9
P50454	Serpin H1 OS=Homo sapiens GN=SERPINH1 PE=1 SV=2	0.001	3	1	2	1	0.84	0.793	1.873	1.453	1.21	82589.8	69338.5	65526.4	154673	119981	99933.7
O43765	Small glutamine-rich tetratricopeptide repeat-containing protein alpha OS=Homo sapiens GN=SGTA PE=1 SV=1	0.001	4	1	3	1	0.754	0.87	1.855	0.61	0.772	130120	98059.3	113145	241393	79433	100516
P49411	Elongation factor Tu, mitochondrial OS=Homo sapiens GN=TUFM PE=1 SV=2	0.001	3	1	2	1	0.491	0.64	0.974	0.483	0.611	165659	81393.8	106046	161399	79932.3	101193
O60825	6-phosphofructo-2-kinase/fructose-2,6-bisphosphatase 2 OS=Homo sapiens GN=PFKFB2 PE=1 SV=2	0	7	3	6	3	0.439	0.536	0.177	0.18	0.177	573788	251660	307764	101668	103379	101518
O95573	Long-chain-fatty-acid--CoA ligase 3 OS=Homo sapiens GN=ACSL3 PE=1 SV=3	0	3	2	4	2	0.596	0.676	0.396	0.445	0.567	179642	107064	121442	71134.8	79964.6	101903
P51570	Galactokinase OS=Homo sapiens GN=GALK1 PE=1 SV=1	0.001	3	1	2	1	0.611	0.729	0.01	0.647	0.836	121899	74442.8	88923.8		78858	101905
P52597	Heterogeneous nuclear ribonucleoprotein F OS=Homo sapiens GN=HNRNPF PE=1 SV=3	0.001	6	2	3	1	0.976	1.148	0.01	0.392	0.468	218041	212822	250391		85386	101991
Q9BQ69	O-acetyl-ADP-ribose deacetylase MACROD1 OS=Homo sapiens GN=MACROD1 PE=1 SV=2	0.001	3	1	2	1	0.378	0.49	0.31	0.222	0.232	439174	166043	215120	136044	97660.3	102080
Q86W42	THO complex subunit 6 homolog OS=Homo sapiens GN=THOC6 PE=1 SV=1	0.001	4	1	2	1	0.706	0.806	1.631	1.609	2.128	48099.3	33945.8	38758.9	78430.3	77405	102345
Q14156	Protein EFR3 homolog A OS=Homo sapiens GN=EFR3A PE=1 SV=2	0	5	4	8	4	1.111	1.032	0.494	1.114	0.85	121232	134744	125158	59867.7	135099	103075
Q9H5V8	CUB domain-containing protein 1 OS=Homo sapiens GN=CDCP1 PE=1 SV=3	0	6	3	6	3	0.743	0.87	0.601	0.751	0.965	106897	79421.1	92993.8	64277.5	80322.1	103195
A6NDG6	Glycerol-3-phosphate phosphatase OS=Homo sapiens GN=PGP PE=1 SV=1	0.001	4	1	4	1	0.583	0.694	0.766	0.345	0.374	276039	160843	191529	211375	95112.8	103198
Q9BUT1	3-hydroxybutyrate dehydrogenase type 2 OS=Homo sapiens GN=BDH2 PE=1 SV=2	0.001	4	1	2	1	1.055	1.178	1.407	0.682	0.796	129790	136956	152874	182610	88469.4	103313
P21399	Cytoplasmic aconitate hydratase OS=Homo sapiens GN=ACO1 PE=1 SV=3	0.002	1	1	2	1	0.669	0.815	0.709	0.485	0.504	205584	137610	167529	145775	99768.5	103610
Q9UJU6	Drebrin-like protein OS=Homo sapiens GN=DBNL PE=1 SV=1	0	7	2	6	2	0.781	0.618	0.238	0.444	0.303	342592	267655	211777	81629.2	152054	103688
P11498	Pyruvate carboxylase, mitochondrial OS=Homo sapiens GN=PC PE=1 SV=2	0.001	1	1	2	1	0.765	0.894	1.386	0.902	0.959	108749	83164.7	97224.7	150722	98072.9	104252
Q9UBQ5	Eukaryotic translation initiation factor 3 subunit K OS=Homo sapiens GN=EIF3K PE=1 SV=1	0.001	11	2	3	2	0.952	0.972	0.807	1.121	1.277	81624.3	77675.2	79340	65841.3	91510.7	104255
Q9NX76	CKLF-like MARVEL transmembrane domain-containing protein 6 OS=Homo sapiens GN=CMTM6 PE=1 SV=1	0.011	5	1	2	1	0.63	0.7	0.01	0.419	0.748	139644	88000.2	97722.9		58480.8	104400
Q6YHK3	CD109 antigen OS=Homo sapiens GN=CD109 PE=1 SV=2	0	2	2	6	2	0.705	0.678	0.858	0.884	0.864	121020	85258.3	82040.1	103800	107020	104616
Q96PU5	E3 ubiquitin-protein ligase NEDD4-like OS=Homo sapiens GN=NEDD4L PE=1 SV=2	0.001	2	2	3	2	0.791	0.952	1.566	1.241	1.246	83954.1	66405.4	79906.8	131505	104171	104625
Q01130	Serine/arginine-rich splicing factor 2 OS=Homo sapiens GN=SRSF2 PE=1 SV=4	0	8	1	5	1	0.899	0.882	0.01	1.021	1.604	65595.9	58958.5	57855.9		66949.1	105228
P18031	Tyrosine-protein phosphatase non-receptor type 1 OS=Homo sapiens GN=PTPN1 PE=1 SV=1	0.001	3	1	2	1	1.051	1.211	1.213	1.318	1.983	53184.9	55893.2	64385.1	64497.7	70094	105487
Q3ZCQ8	Mitochondrial import inner membrane translocase subunit TIM50 OS=Homo sapiens GN=TIMM50 PE=1 SV=2	0.001	5	1	2	1	0.876	0.908	1.01	0.801	1.057	99887.2	87539.3	90678.8	100890	79983.1	105572
P28062	Proteasome subunit beta type-8 OS=Homo sapiens GN=PSMB8 PE=1 SV=3	0	10	2	6	2	0.706	0.747	0.355	0.607	0.626	169401	119565	126468	60073.2	102768	106112
Q7Z6G8	Ankyrin repeat and sterile alpha motif domain-containing protein 1B OS=Homo sapiens GN=ANKS1B PE=1 SV=2	0.001	1	1	2	1	0.622	0.629	0.638	0.445	0.404	262902	163413	165430	167855	117081	106256
Q96EK6	Glucosamine 6-phosphate N-acetyltransferase OS=Homo sapiens GN=GNPNAT1 PE=1 SV=1	0.001	6	1	3	1	0.746	0.895	0.464	0.544	0.662	160850	120067	143898	74614.3	87458.3	106492
Q8IUW5	RELT-like protein 1 OS=Homo sapiens GN=RELL1 PE=1 SV=1	0.001	5	1	2	1	1.285	1.082	2.101	2.4	3.074	34687.3	44581.6	37531.3	72863.2	83243.1	106616
Q5T0N5	Formin-binding protein 1-like OS=Homo sapiens GN=FNBP1L PE=1 SV=3	0.001	4	2	3	2	0.528	0.592	1.029	0.526	0.587	182735	96550.8	108135	188108	96084.3	107282
P40938	Replication factor C subunit 3 OS=Homo sapiens GN=RFC3 PE=1 SV=2	0.001	4	1	2	1	0.649	0.764	1.072	0.692	0.915	117363	76119.6	89699.5	125801	81180.9	107419
P08865	40S ribosomal protein SA OS=Homo sapiens GN=RPSA PE=1 SV=4	0	11	3	4	3	1.703	1.659	1.512	2.776	2.647	40637.4	69189.9	67425.6	61436.4	112814	107569
P46977	Dolichyl-diphosphooligosaccharide--protein glycosyltransferase subunit STT3A OS=Homo sapiens GN=STT3A PE=1 SV=2	0.001	2	1	2	1	0.779	0.926	0.5	0.504	0.455	236360	184218	218757	118291	119174	107588
Q96BM9	ADP-ribosylation factor-like protein 8A OS=Homo sapiens GN=ARL8A PE=1 SV=1	0.002	5	1	2	1	1.096	1.1	1.133	1.362	1.291	83926.4	91971.9	92308.2	95123.2	114310	108356
P46109	Crk-like protein OS=Homo sapiens GN=CRKL PE=1 SV=1	0.013	4	1	3	1	0.795	0.779	1.535	0.828	0.849	127725	101531	99504.3	196049	105761	108377
Q66K74	Microtubule-associated protein 1S OS=Homo sapiens GN=MAP1S PE=1 SV=2	0.001	1	1	2	1	0.697	0.856	0.526	0.608	0.606	179694	125302	153768	94568.9	109260	108830
P33992	DNA replication licensing factor MCM5 OS=Homo sapiens GN=MCM5 PE=1 SV=5	0.001	2	1	2	1	0.867	1.211	2.28	1.385	2.022	53927.9	46778.5	65301	122979	74691.4	109041
P36551	Oxygen-dependent coproporphyrinogen-III oxidase, mitochondrial OS=Homo sapiens GN=CPOX PE=1 SV=3	0.003	2	1	2	1	0.798	0.842	0.321	0.303	0.335	325844	260060	274500	104588	98570.9	109153
P10599	Thioredoxin OS=Homo sapiens GN=TXN PE=1 SV=3	0	23	3	7	3	1.582	1.382	1.468	1.474	1.434	76135.2	120460	105224	111803	112252	109197
P50897	Palmitoyl-protein thioesterase 1 OS=Homo sapiens GN=PPT1 PE=1 SV=1	0.009	5	1	3	1	0.775	0.966	0.01	1.261	1.618	67828.7	52598.8	65492.2		85500.5	109743
P31321	cAMP-dependent protein kinase type I-beta regulatory subunit OS=Homo sapiens GN=PRKAR1B PE=1 SV=4	0.001	3	1	2	1	0.688	0.754	2.44	1.11	1.158	94964.9	65346.8	71649.8	231754	105442	109982
P00450	Ceruloplasmin OS=Homo sapiens GN=CP PE=1 SV=1	0.001	2	2	4	2	0.857	0.987	0.01	1.314	1.818	60501.9	51859.8	59713.6		79527.1	109988
P43307	Translocon-associated protein subunit alpha OS=Homo sapiens GN=SSR1 PE=1 SV=3	0	9	2	4	2	0.541	0.594	0.296	0.25	0.244	452640	245094	268706	133762	113307	110489
Q96N66	Lysophospholipid acyltransferase 7 OS=Homo sapiens GN=MBOAT7 PE=1 SV=2	0.001	3	1	4	1	0.495	0.648	0.967	0.423	0.611	180733	89389.1	117094	174730	76502.2	110517
Q0JRZ9	F-BAR domain only protein 2 OS=Homo sapiens GN=FCHO2 PE=1 SV=2	0.004	1	1	2	1	0.673	0.729	0.561	0.453	0.441	252406	169861	184129	141535	114309	111282
Q14165	Malectin OS=Homo sapiens GN=MLEC PE=1 SV=1	0.001	4	1	2	1	0.914	1.081	0.473	0.455	0.551	202130	184759	218568	95560.4	91896.1	111336
P14735	Insulin-degrading enzyme OS=Homo sapiens GN=IDE PE=1 SV=4	0.001	1	1	4	1	0.769	0.895	0.592	0.44	0.574	194103	149172	173701	114976	85312.1	111350
P51648	Fatty aldehyde dehydrogenase OS=Homo sapiens GN=ALDH3A2 PE=1 SV=1	0.001	2	1	2	1	0.63	0.807	0.729	0.468	0.576	194950	122730	157246	142122	91174.4	112327
P00167	Cytochrome b5 OS=Homo sapiens GN=CYB5A PE=1 SV=2	0	25	2	8	2	0.794	0.876	0.01	0.415	0.895	126445	100365	110758		52532	113219
Q9NQR4	Omega-amidase NIT2 OS=Homo sapiens GN=NIT2 PE=1 SV=1	0.001	5	1	2	1	0.639	0.769	0.01	0.475	0.374	303219	193704	233152		144090	113259
P48553	Trafficking protein particle complex subunit 10 OS=Homo sapiens GN=TRAPPC10 PE=1 SV=2	0.005	1	1	2	1	0.498	0.568	0.429	0.334	0.273	419537	209056	238461	180098	140188	114491
Q00839	Heterogeneous nuclear ribonucleoprotein U OS=Homo sapiens GN=HNRNPU PE=1 SV=6	0.001	1	1	2	1	1.896	1.954	2.756	2.696	2.458	47551.5	90159.5	92913	131045	128185	116901
A2A3N6	Putative PIP5K1A and PSMD4-like protein OS=Homo sapiens GN=PIPSL PE=5 SV=1	0.001	2	1	2	1	0.77	0.744	2.605	1.431	1.662	70466	54282.3	52412.1	183586	100813	117091
Q27J81	Inverted formin-2 OS=Homo sapiens GN=INF2 PE=1 SV=2	0	4	4	6	4	0.578	0.665	0.29	0.511	0.631	185495	107274	123389	53706.1	94705.8	117099
Q9H788	SH2 domain-containing protein 4A OS=Homo sapiens GN=SH2D4A PE=1 SV=1	0.003	2	1	2	1	0.517	0.566	0.302	0.302	0.401	293432	151666	166008	88577	88639.9	117645
Q92845	Kinesin-associated protein 3 OS=Homo sapiens GN=KIFAP3 PE=1 SV=2	0.001	2	1	2	1	0.6	0.808	0.96	0.674	0.7	168442	101033	136107	161654	113493	117896
P29144	Tripeptidyl-peptidase 2 OS=Homo sapiens GN=TPP2 PE=1 SV=4	0.001	1	1	2	1	0.809	0.804	0.798	0.559	0.712	165628	133961	133220	132203	92644.4	117927
O95985	DNA topoisomerase 3-beta-1 OS=Homo sapiens GN=TOP3B PE=1 SV=1	0.001	2	1	2	1	0.82	1.042	1.735	0.907	0.797	148159	121456	154437	257004	134436	118053
Q9UPY3	Endoribonuclease Dicer OS=Homo sapiens GN=DICER1 PE=1 SV=3	0.001	1	1	2	1	0.634	0.704	1.09	0.521	0.828	143335	90874.1	100916	156209	74691.5	118719
Q9P0M6	Core histone macro-H2A.2 OS=Homo sapiens GN=H2AFY2 PE=1 SV=3	0	13	4	9	2	0.86	0.871	0.867	1.263	1.369	86829.2	74647.3	75613.5	75240.4	109706	118841
P31350	Ribonucleoside-diphosphate reductase subunit M2 OS=Homo sapiens GN=RRM2 PE=1 SV=1	0.001	3	1	2	1	0.768	0.909	0.479	0.319	0.438	274345	210659	249335	131501	87636	120044
Q9H4A4	Aminopeptidase B OS=Homo sapiens GN=RNPEP PE=1 SV=2	0	8	4	8	4	0.864	0.842	0.817	0.597	0.724	167249	144504	140901	136671	99780.3	121021
Q8IZ81	ELMO domain-containing protein 2 OS=Homo sapiens GN=ELMOD2 PE=1 SV=1	0.001	4	1	2	1	0.99	0.817	1.348	1.4	1.548	78210.3	77430.3	63900.6	105408	109472	121100
P49840	Glycogen synthase kinase-3 alpha OS=Homo sapiens GN=GSK3A PE=1 SV=2	0.001	2	1	2	1	0.524	0.556	0.343	0.223	0.357	340303	178469	189263	116717	75962.4	121417
P50914	60S ribosomal protein L14 OS=Homo sapiens GN=RPL14 PE=1 SV=4	0	11	2	6	2	0.716	0.728	0.01	0.633	0.645	188365	134833	137114		119178	121551
P16885	1-phosphatidylinositol 4,5-bisphosphate phosphodiesterase gamma-2 OS=Homo sapiens GN=PLCG2 PE=1 SV=4	0	3	4	6	4	1.028	1.054	0.822	0.842	0.842	145236	149289	153135	119395	122306	122276
Q9NZR1	Tropomodulin-2 OS=Homo sapiens GN=TMOD2 PE=1 SV=1	0.015	2	1	2	1	2.098	1.505	7.266	5.044	4.357	28141.8	59053.9	42355	204466	141947	122619
O14618	Copper chaperone for superoxide dismutase OS=Homo sapiens GN=CCS PE=1 SV=1	0.001	5	1	2	1	0.949	1.047	0.886	0.856	0.734	167235	158625	175137	148157	143217	122747
P49753	Acyl-coenzyme A thioesterase 2, mitochondrial OS=Homo sapiens GN=ACOT2 PE=1 SV=6	0	5	2	4	2	0.64	0.759	0.574	0.387	0.533	230554	147540	175021	132352	89321.3	123000
P62851	40S ribosomal protein S25 OS=Homo sapiens GN=RPS25 PE=1 SV=1	0	23	3	5	3	0.657	0.778	0.88	0.543	0.475	260099	170881	202241	228824	141252	123440
Q8IV36	Protein HID1 OS=Homo sapiens GN=HID1 PE=1 SV=1	0.001	1	1	2	1	0.442	0.557	0.358	0.278	0.358	346267	153044	192898	123929	96092.8	124012
O95865	N(G),N(G)-dimethylarginine dimethylaminohydrolase 2 OS=Homo sapiens GN=DDAH2 PE=1 SV=1	0	32	5	8	5	0.85	0.952	1.556	0.658	0.855	145730	123916	138794	226796	95917.6	124602
O00194	Ras-related protein Rab-27B OS=Homo sapiens GN=RAB27B PE=1 SV=4	0.016	3	1	2	1	0.595	0.654	0.376	0.254	0.232	539466	320803	352955	203104	136901	125136
Q9UBQ7	Glyoxylate reductase/hydroxypyruvate reductase OS=Homo sapiens GN=GRHPR PE=1 SV=1	0	14	3	8	3	0.801	0.728	0.176	0.591	0.531	236614	189417	172324	41599.6	139757	125742
Q15057	Arf-GAP with coiled-coil, ANK repeat and PH domain-containing protein 2 OS=Homo sapiens GN=ACAP2 PE=1 SV=3	0.001	1	1	2	1	0.784	0.933	1.197	0.605	0.772	163348	128005	152444	195585	98783.8	126102
P39748	Flap endonuclease 1 OS=Homo sapiens GN=FEN1 PE=1 SV=1	0.001	6	2	3	2	0.762	0.793	0.718	0.975	1.187	106277	80987.8	84242.9	76264.4	103568	126203
Q13277	Syntaxin-3 OS=Homo sapiens GN=STX3 PE=1 SV=3	0.004	3	1	2	1	0.994	1.036	1.295	0.576	0.599	211770	210554	219345	274316	122061	126788
Q9HD67	Unconventional myosin-X OS=Homo sapiens GN=MYO10 PE=1 SV=3	0	3	4	6	4	0.74	0.785	1.034	0.519	0.538	235942	174637	185317	244017	122539	126935
O95433	Activator of 90 kDa heat shock protein ATPase homolog 1 OS=Homo sapiens GN=AHSA1 PE=1 SV=1	0.001	6	2	6	2	0.536	0.626	0.116	0.268	0.255	501333	268499	313637	57970.7	134421	127895
O43739	Cytohesin-3 OS=Homo sapiens GN=CYTH3 PE=1 SV=2	0	10	3	5	2	0.539	0.683	0.188	0.368	0.549	233567	125890	159521	43987.1	86020.5	128229
Q9BS40	Latexin OS=Homo sapiens GN=LXN PE=1 SV=2	0.002	5	1	2	1	1.615	1.134	5.527	2.191	2.702	47498.2	76701.5	53879.6	262545	104055	128357
P28482	Mitogen-activated protein kinase 1 OS=Homo sapiens GN=MAPK1 PE=1 SV=3	0	8	2	4	2	0.48	0.561	0.592	0.305	0.282	458344	219927	256907	271255	139783	129279
Q9UM00	Transmembrane and coiled-coil domain-containing protein 1 OS=Homo sapiens GN=TMCO1 PE=1 SV=1	0.004	5	1	2	1	0.674	0.784	0.525	0.44	0.461	280405	188951	219817	147217	123455	129287
P19388	DNA-directed RNA polymerases I, II, and III subunit RPABC1 OS=Homo sapiens GN=POLR2E PE=1 SV=4	0.007	4	1	2	1	0.735	0.88	0.846	0.989	0.969	133499	98177.8	117513	112907	132082	129296
Q13561	Dynactin subunit 2 OS=Homo sapiens GN=DCTN2 PE=1 SV=4	0	6	2	6	2	0.896	0.898	0.918	0.575	0.623	207637	186110	186372	190714	119457	129332
Q9BX79	Stimulated by retinoic acid gene 6 protein homolog OS=Homo sapiens GN=STRA6 PE=1 SV=1	0.001	2	1	2	1	0.444	0.496	0.01	0.16	0.136	953432	423798	472604		152123	129563
Q9P0V3	SH3 domain-binding protein 4 OS=Homo sapiens GN=SH3BP4 PE=1 SV=1	0	5	4	7	4	0.491	0.592	0.326	0.272	0.3	432601	212410	256038	140927	117625	129614
P61966	AP-1 complex subunit sigma-1A OS=Homo sapiens GN=AP1S1 PE=1 SV=1	0	10	1	4	1	0.571	0.663	0.29	0.306	0.318	407955	233095	270391	118496	124719	129808
O94915	Protein furry homolog-like OS=Homo sapiens GN=FRYL PE=1 SV=2	0.001	1	2	2	2	1.379	1.424	1.7	2.064	1.493	87327.8	120439	124384	148432	180279	130408
P48960	CD97 antigen OS=Homo sapiens GN=CD97 PE=1 SV=4	0	4	2	6	2	0.9	0.862	0.01	0.482	0.421	310860	279649	267868		149901	130726
Q8TD43	Transient receptor potential cation channel subfamily M member 4 OS=Homo sapiens GN=TRPM4 PE=1 SV=1	0	2	2	6	2	0.496	0.521	0.419	0.279	0.321	408249	202515	212639	170947	113760	131240
Q9BZE9	Tether containing UBX domain for GLUT4 OS=Homo sapiens GN=ASPSCR1 PE=1 SV=1	0.001	2	1	2	1	1.153	1.22	0.401	0.702	0.864	152185	175441	185611	60961.8	106867	131464
Q9Y5Z4	Heme-binding protein 2 OS=Homo sapiens GN=HEBP2 PE=1 SV=1	0.001	7	1	2	1	0.835	1.092	0.568	0.382	0.493	266770	222795	291277	151495	101926	131519
P01031	Complement C5 OS=Homo sapiens GN=C5 PE=1 SV=4	0.001	1	2	4	2	2.515	2.095	4.024	12.23	13.658	9658.82	24294.8	20234.3	38864.2	118125	131917
Q9Y4K1	Absent in melanoma 1 protein OS=Homo sapiens GN=AIM1 PE=1 SV=3	0	2	3	5	3	0.532	0.636	0.388	0.496	0.562	236012	125527	150178	91470.5	116945	132556
P21796	Voltage-dependent anion-selective channel protein 1 OS=Homo sapiens GN=VDAC1 PE=1 SV=2	0	11	2	4	2	0.973	0.995	0.408	0.547	0.404	331379	322576	329814	135177	181296	133842
Q10570	Cleavage and polyadenylation specificity factor subunit 1 OS=Homo sapiens GN=CPSF1 PE=1 SV=2	0.001	1	1	2	1	0.578	0.649	0.01	0.75	0.909	147283	85132.4	95627.1		110409	133876
Q63HN8	E3 ubiquitin-protein ligase RNF213 OS=Homo sapiens GN=RNF213 PE=1 SV=3	0	1	2	4	2	0.806	1.086	0.01	0.857	1.296	103374	83314.4	112239		88552.4	133964
Q8IZP0	Abl interactor 1 OS=Homo sapiens GN=ABI1 PE=1 SV=4	0	5	2	4	2	1.018	0.866	1.002	1.049	0.814	164612	167556	142588	164878	172646	134009
Q8NEZ5	F-box only protein 22 OS=Homo sapiens GN=FBXO22 PE=1 SV=1	0.003	2	1	2	1	0.666	0.814	1.295	0.733	0.755	177445	118176	144401	229717	130036	134040
Q13618	Cullin-3 OS=Homo sapiens GN=CUL3 PE=1 SV=2	0	4	2	7	2	0.838	0.82	2.657	1.55	1.666	80497.8	67440.5	66040	213847	124765	134133
Q86VR2	Protein FAM134C OS=Homo sapiens GN=FAM134C PE=1 SV=1	0.001	2	1	2	1	0.824	0.918	1.41	0.822	0.739	181839	149855	166913	256449	149428	134336
Q16678	Cytochrome P450 1B1 OS=Homo sapiens GN=CYP1B1 PE=1 SV=2	0	4	2	4	2	0.815	0.87	0.751	0.828	0.814	165201	134564	143754	124100	136742	134438
Q13286	Battenin OS=Homo sapiens GN=CLN3 PE=1 SV=1	0.001	3	1	2	1	0.666	0.71	1.378	1.555	1.708	78898.7	52576.6	56032.4	108688	122677	134724
Q9UI30	Multifunctional methyltransferase subunit TRM112-like protein OS=Homo sapiens GN=TRMT112 PE=1 SV=1	0.001	11	1	4	1	0.417	0.475	0.01	0.183	0.171	789118	328909	374909		144590	135083
Q9Y4D1	Disheveled-associated activator of morphogenesis 1 OS=Homo sapiens GN=DAAM1 PE=1 SV=2	0	3	3	5	3	0.744	0.777	0.684	1.126	1.267	106589	79298.6	82772.1	72870.4	119981	135084
Q9NQP4	Prefoldin subunit 4 OS=Homo sapiens GN=PFDN4 PE=1 SV=1	0.001	9	1	6	1	0.749	0.82	0.482	0.514	0.813	166833	125004	136722	80380.8	85756.7	135553
Q9Y263	Phospholipase A-2-activating protein OS=Homo sapiens GN=PLAA PE=1 SV=2	0.001	2	2	2	2	0.706	0.79	1.089	0.987	1.079	125751	88759.9	99358	136916	124112	135676
P63010	AP-2 complex subunit beta OS=Homo sapiens GN=AP2B1 PE=1 SV=1	0	6	5	16	1	1.317	1.261	1.082	0.908	1.144	118662	156336	149590	128422	107748	135808
P19784	Casein kinase II subunit alpha' OS=Homo sapiens GN=CSNK2A2 PE=1 SV=1	0	7	2	4	2	1.4	1.315	0.864	1.458	1.071	126834	177627	166743	109534	184915	135901
Q9UHD9	Ubiquilin-2 OS=Homo sapiens GN=UBQLN2 PE=1 SV=2	0.001	3	1	2	1	0.641	0.709	0.852	0.948	1.189	114889	73633.8	81417.4	97863.3	108881	136619
Q7Z7H5	Transmembrane emp24 domain-containing protein 4 OS=Homo sapiens GN=TMED4 PE=1 SV=1	0.001	9	2	2	2	0.636	0.712	0.97	0.554	0.565	241847	153708	172310	234601	133937	136638
Q9ULF5	Zinc transporter ZIP10 OS=Homo sapiens GN=SLC39A10 PE=1 SV=2	0.003	1	1	2	1	1.004	1.009	1.682	1.184	1.471	93205.1	93557.4	94048.1	156745	110314	137130
P62330	ADP-ribosylation factor 6 OS=Homo sapiens GN=ARF6 PE=1 SV=2	0.001	15	2	3	2	1.577	1.312	1.547	1.511	0.95	144917	228485	190192	224196	218928	137622
Q96H20	Vacuolar-sorting protein SNF8 OS=Homo sapiens GN=SNF8 PE=1 SV=1	0.001	5	1	2	1	0.364	0.46	0.243	0.214	0.26	529778	192672	243787	128476	113220	137680
Q12899	Tripartite motif-containing protein 26 OS=Homo sapiens GN=TRIM26 PE=1 SV=1	0.001	6	3	5	3	0.661	0.773	0.415	0.604	0.619	222824	147228	172273	92460.1	134521	137877
P61421	V-type proton ATPase subunit d 1 OS=Homo sapiens GN=ATP6V0D1 PE=1 SV=1	0.001	5	2	4	2	0.932	0.902	0.652	0.78	0.84	164567	153338	148485	107302	128345	138216
Q9BWE0	Replication initiator 1 OS=Homo sapiens GN=REPIN1 PE=1 SV=1	0.001	3	1	2	1	1.514	1.533	1.868	2.146	2.244	61626	93317.6	94474.7	115137	132232	138305
Q9NR31	GTP-binding protein SAR1a OS=Homo sapiens GN=SAR1A PE=1 SV=1	0	16	3	5	1	1.25	1.087	0.786	0.81	0.641	216446	270654	235211	170136	175232	138766
O43759	Synaptogyrin-1 OS=Homo sapiens GN=SYNGR1 PE=1 SV=2	0	10	2	3	2	1.122	0.993	0.682	0.676	0.572	243430	273099	241616	166052	164660	139175
Q8NFZ8	Cell adhesion molecule 4 OS=Homo sapiens GN=CADM4 PE=1 SV=1	0	5	1	4	1	0.453	0.572	0.01	0.289	0.31	450386	203994	257616		130210	139845
O43402	ER membrane protein complex subunit 8 OS=Homo sapiens GN=EMC8 PE=1 SV=1	0.001	12	2	3	2	0.773	0.909	0.01	0.686	0.837	167133	129252	151929		114631	139905
Q9BUL8	Programmed cell death protein 10 OS=Homo sapiens GN=PDCD10 PE=1 SV=1	0.001	9	2	4	2	0.85	0.942	0.409	0.531	0.543	258854	220025	243752	105883	137369	140516
Q15437	Protein transport protein Sec23B OS=Homo sapiens GN=SEC23B PE=1 SV=2	0	5	3	6	3	0.603	0.664	0.358	0.287	0.348	407687	245716	270644	146136	117127	141880
P48637	Glutathione synthetase OS=Homo sapiens GN=GSS PE=1 SV=1	0.003	2	1	2	1	0.963	1.17	0.366	0.327	0.338	420237	404481	491650	153749	137442	142016
Q6PIU2	Neutral cholesterol ester hydrolase 1 OS=Homo sapiens GN=NCEH1 PE=1 SV=3	0.001	3	1	3	1	0.741	0.884	1.204	0.801	0.984	144525	107147	127707	174063	115715	142241
O43598	2'-deoxynucleoside 5'-phosphate N-hydrolase 1 OS=Homo sapiens GN=DNPH1 PE=1 SV=1	0	20	2	4	2	1.221	1.244	1.76	1.276	2.361	60411.1	73739.1	75138.5	106309	77107.5	142621
O95747	Serine/threonine-protein kinase OSR1 OS=Homo sapiens GN=OXSR1 PE=1 SV=1	0	6	2	4	2	0.966	0.983	0.762	0.734	0.763	187065	180760	183936	142570	137381	142740
P62079	Tetraspanin-5 OS=Homo sapiens GN=TSPAN5 PE=2 SV=1	0.001	6	1	4	1	0.75	0.752	1.004	0.84	0.976	146977	110268	110594	147511	123476	143409
Q9NRF8	CTP synthase 2 OS=Homo sapiens GN=CTPS2 PE=1 SV=1	0	9	4	7	3	0.664	0.746	0.268	0.558	0.603	238257	158255	177683	63779.3	133029	143588
P63098	Calcineurin subunit B type 1 OS=Homo sapiens GN=PPP3R1 PE=1 SV=2	0	13	2	4	2	1.326	1.117	1.121	1.071	0.839	172129	228257	192184	192944	184293	144404
P13726	Tissue factor OS=Homo sapiens GN=F3 PE=1 SV=1	0.001	10	2	3	2	0.743	0.626	0.793	0.768	0.886	163239	121285	102248	129441	125380	144695
P56705	Protein Wnt-4 OS=Homo sapiens GN=WNT4 PE=1 SV=4	0.001	5	2	2	2	0.866	0.901	0.86	0.715	0.836	173311	150139	156229	149014	123833	144817
Q15262	Receptor-type tyrosine-protein phosphatase kappa OS=Homo sapiens GN=PTPRK PE=1 SV=2	0	4	5	9	5	0.762	0.856	0.643	0.557	0.533	272841	207772	233517	175411	151929	145293
Q99623	Prohibitin-2 OS=Homo sapiens GN=PHB2 PE=1 SV=2	0.001	3	1	4	1	1.055	1.331	1.06	0.418	0.394	369270	389416	491658	391250	154328	145667
Q9UNL2	Translocon-associated protein subunit gamma OS=Homo sapiens GN=SSR3 PE=1 SV=1	0.001	8	1	6	1	0.686	0.887	0.01	0.314	0.427	341795	234333	303160		107179	145863
Q13838	Spliceosome RNA helicase DDX39B OS=Homo sapiens GN=DDX39B PE=1 SV=1	0	7	3	4	3	0.673	0.76	0.01	0.411	0.521	280702	188801	213283		115472	146161
P51659	Peroxisomal multifunctional enzyme type 2 OS=Homo sapiens GN=HSD17B4 PE=1 SV=3	0	5	3	5	3	0.787	0.882	0.74	0.58	0.726	203636	160177	179545	150611	118142	147896
Q9Y570	Protein phosphatase methylesterase 1 OS=Homo sapiens GN=PPME1 PE=1 SV=3	0	6	2	4	2	0.98	0.853	1.299	1.098	1.007	147088	144084	125495	191006	161507	148178
Q12965	Unconventional myosin-Ie OS=Homo sapiens GN=MYO1E PE=1 SV=2	0.001	1	1	3	1	0.56	0.629	1.092	0.611	0.824	179940	100824	113237	196533	109918	148359
Q6Q788	Apolipoprotein A-V OS=Homo sapiens GN=APOA5 PE=1 SV=1	0.003	2	1	2	1	0.927	0.942	0.988	1.451	0.96	156556	145104	147486	154745	227204	150236
Q13740	CD166 antigen OS=Homo sapiens GN=ALCAM PE=1 SV=2	0.001	3	2	3	2	0.88	0.805	1.531	1.331	1.348	111589	98234.2	89833.7	170829	148488	150412
P62857	40S ribosomal protein S28 OS=Homo sapiens GN=RPS28 PE=1 SV=1	0.001	30	2	4	2	0.878	0.961	0.01	0.516	0.635	238036	209101	228709		122888	151075
Q8NCA5	Protein FAM98A OS=Homo sapiens GN=FAM98A PE=1 SV=1	0.001	3	1	2	1	0.881	0.879	0.76	0.991	1.154	130944	115357	115134	99476.6	129818	151125
A0AVT1	Ubiquitin-like modifier-activating enzyme 6 OS=Homo sapiens GN=UBA6 PE=1 SV=1	0.004	1	1	2	1	0.772	0.833	1.662	0.736	0.956	158193	122142	131836	262873	116362	151154
Q99417	C-Myc-binding protein OS=Homo sapiens GN=MYCBP PE=1 SV=3	0.001	11	1	2	1	1.05	0.914	1.013	1.176	1.467	103982	109209	94989	105324	122318	152493
P23458	Tyrosine-protein kinase JAK1 OS=Homo sapiens GN=JAK1 PE=1 SV=2	0	3	3	4	3	0.749	0.747	1.546	0.959	0.952	160666	120301	119975	248411	154089	152909
Q96CC6	Inactive rhomboid protein 1 OS=Homo sapiens GN=RHBDF1 PE=1 SV=2	0	2	1	2	1	0.483	0.564	0.559	0.484	0.689	222645	107624	125492	124526	107850	153377
Q16790	Carbonic anhydrase 9 OS=Homo sapiens GN=CA9 PE=1 SV=2	0.003	3	1	3	1	0.608	0.574	0.375	0.19	0.122	1.25527e+06	763605	720973	470959	239040	153578
Q8TBC4	NEDD8-activating enzyme E1 catalytic subunit OS=Homo sapiens GN=UBA3 PE=1 SV=2	0.001	5	2	3	2	0.613	0.723	0.544	0.403	0.574	267864	164214	193568	145658	107928	153696
P06493	Cyclin-dependent kinase 1 OS=Homo sapiens GN=CDK1 PE=1 SV=3	0	27	6	13	5	0.859	0.856	0.263	0.688	0.591	260043	223366	222506	68490.1	178781	153812
P16083	Ribosyldihydronicotinamide dehydrogenase [quinone] OS=Homo sapiens GN=NQO2 PE=1 SV=5	0.002	5	1	2	1	0.922	0.926	3.1	1.439	2.454	62893.3	57974.5	58244.2	194951	90500.1	154346
P48147	Prolyl endopeptidase OS=Homo sapiens GN=PREP PE=1 SV=2	0	7	4	8	4	1.01	1.058	1.133	0.558	0.701	221245	223535	234081	250586	123539	155005
O75312	Zinc finger protein ZPR1 OS=Homo sapiens GN=ZPR1 PE=1 SV=1	0.001	3	1	2	1	0.632	0.697	0.462	0.393	0.477	326466	206327	227620	150788	128187	155641
Q8TF05	Serine/threonine-protein phosphatase 4 regulatory subunit 1 OS=Homo sapiens GN=PPP4R1 PE=1 SV=1	0.001	2	2	4	2	0.663	0.74	0.834	0.421	0.586	265866	176341	196641	221663	112030	155907
P53004	Biliverdin reductase A OS=Homo sapiens GN=BLVRA PE=1 SV=2	0	12	3	4	3	1.571	1.276	0.853	1.017	0.75	208663	327726	266237	177991	212153	156493
Q00577	Transcriptional activator protein Pur-alpha OS=Homo sapiens GN=PURA PE=1 SV=2	0	8	1	6	1	1.011	1.179	0.01	1.589	2.045	76604.3	77415.7	90348.4		121722	156670
P78369	Claudin-10 OS=Homo sapiens GN=CLDN10 PE=2 SV=2	0	6	1	2	1	0.845	0.879	0.648	1.061	1.066	147313	124496	129432	95473.4	156340	157011
Q9H299	SH3 domain-binding glutamic acid-rich-like protein 3 OS=Homo sapiens GN=SH3BGRL3 PE=1 SV=1	0	25	2	4	2	1.361	1.692	1.452	0.733	1.086	144825	197078	245086	210306	106178	157336
Q14376	UDP-glucose 4-epimerase OS=Homo sapiens GN=GALE PE=1 SV=2	0	8	2	5	2	0.632	0.767	0.254	0.306	0.32	495486	312906	380034	125894	151535	158553
O75400	Pre-mRNA-processing factor 40 homolog A OS=Homo sapiens GN=PRPF40A PE=1 SV=2	0.001	1	1	2	1	0.755	0.906	0.527	0.593	0.967	164800	124475	149368	86768.4	97794.4	159402
Q9GZM7	Tubulointerstitial nephritis antigen-like OS=Homo sapiens GN=TINAGL1 PE=1 SV=1	0	5	2	4	2	0.794	0.978	0.01	1.116	0.518	308229	244738	301518		344037	159552
O00592	Podocalyxin OS=Homo sapiens GN=PODXL PE=1 SV=2	0.001	4	2	5	2	0.586	0.696	0.204	0.566	0.775	207056	121423	144205	42180.7	117093	160367
P58546	Myotrophin OS=Homo sapiens GN=MTPN PE=1 SV=2	0.001	22	2	6	2	0.859	0.805	0.938	0.572	0.592	271332	233157	218464	254494	155077	160630
P01111	GTPase NRas OS=Homo sapiens GN=NRAS PE=1 SV=1	0	30	5	12	3	1.429	1.178	0.823	0.971	0.637	252985	361502	298013	208323	245582	161192
P37268	Squalene synthase OS=Homo sapiens GN=FDFT1 PE=1 SV=1	0	7	3	5	3	0.726	0.846	0.972	0.494	0.561	288145	209238	243818	280110	142272	161508
O75534	Cold shock domain-containing protein E1 OS=Homo sapiens GN=CSDE1 PE=1 SV=2	0	8	4	9	4	0.829	0.845	0.276	0.838	0.927	174263	144550	147186	48178.4	145969	161511
Q92973	Transportin-1 OS=Homo sapiens GN=TNPO1 PE=1 SV=2	0	9	4	9	4	0.696	0.755	0.981	1.247	1.404	115318	80204	87059.9	113132	143795	161946
P42025	Beta-centractin OS=Homo sapiens GN=ACTR1B PE=1 SV=1	0.001	8	2	4	2	0.813	0.782	1.27	1.091	1.179	137453	111772	107520	174525	149926	162029
Q9P253	Vacuolar protein sorting-associated protein 18 homolog OS=Homo sapiens GN=VPS18 PE=1 SV=2	0.001	1	1	2	1	0.725	0.816	1.033	0.756	0.912	177790	128935	145062	183632	134353	162159
Q9NT62	Ubiquitin-like-conjugating enzyme ATG3 OS=Homo sapiens GN=ATG3 PE=1 SV=1	0.001	4	1	2	1	0.881	0.962	1.746	0.917	0.996	162855	143548	156667	284273	149403	162272
Q9Y5M8	Signal recognition particle receptor subunit beta OS=Homo sapiens GN=SRPRB PE=1 SV=3	0	9	2	6	2	0.779	0.843	0.765	0.668	0.729	222739	173513	187835	170356	148851	162380
Q9Y2H5	Pleckstrin homology domain-containing family A member 6 OS=Homo sapiens GN=PLEKHA6 PE=1 SV=4	0.001	1	1	2	1	1.002	1.065	0.455	0.523	0.803	203423	203877	216557	92545.7	106406	163256
Q10589	Bone marrow stromal antigen 2 OS=Homo sapiens GN=BST2 PE=1 SV=1	0.001	6	1	2	1	0.991	0.964	0.901	0.762	0.844	193881	192209	186945	174617	147723	163725
O75832	26S proteasome non-ATPase regulatory subunit 10 OS=Homo sapiens GN=PSMD10 PE=1 SV=1	0	10	1	6	1	0.702	0.8	1.544	0.847	0.552	297860	209194	238343	459983	252246	164407
O43583	Density-regulated protein OS=Homo sapiens GN=DENR PE=1 SV=2	0	13	2	4	2	0.744	0.817	0.409	0.363	0.507	326481	243063	266652	133430	118671	165390
Q99536	Synaptic vesicle membrane protein VAT-1 homolog OS=Homo sapiens GN=VAT1 PE=1 SV=2	0	15	3	11	3	0.946	0.912	0.431	0.579	0.72	230796	218219	210399	99430.3	133604	166221
Q8TEX9	Importin-4 OS=Homo sapiens GN=IPO4 PE=1 SV=2	0	3	3	5	3	0.482	0.601	0.176	0.225	0.241	691078	333000	415585	121459	155330	166428
Q9UJ70	N-acetyl-D-glucosamine kinase OS=Homo sapiens GN=NAGK PE=1 SV=4	0	10	3	4	3	0.803	0.957	0.287	0.665	0.709	234757	188614	224741	67472.7	156181	166502
Q8IYI6	Exocyst complex component 8 OS=Homo sapiens GN=EXOC8 PE=1 SV=2	0	6	3	6	3	0.72	0.81	0.373	0.444	0.554	300911	216614	243633	112365	133722	166574
Q9UIQ6	Leucyl-cystinyl aminopeptidase OS=Homo sapiens GN=LNPEP PE=1 SV=3	0	4	3	5	3	0.739	0.778	0.566	0.365	0.453	368489	272280	286684	208443	134478	166841
Q6UW68	Transmembrane protein 205 OS=Homo sapiens GN=TMEM205 PE=1 SV=1	0.001	9	1	3	1	0.489	0.655	0.553	0.217	0.248	673480	329445	440875	372750	146131	167286
Q8WV92	MIT domain-containing protein 1 OS=Homo sapiens GN=MITD1 PE=1 SV=1	0.001	4	1	2	1	0.503	0.608	0.266	0.294	0.274	611634	307493	371610	162511	179795	167698
Q14444	Caprin-1 OS=Homo sapiens GN=CAPRIN1 PE=1 SV=2	0.031	1	1	2	1	0.836	0.923	0.833	0.455	0.626	268509	224586	247864	223618	122131	167973
O95456	Proteasome assembly chaperone 1 OS=Homo sapiens GN=PSMG1 PE=1 SV=1	0	5	2	4	2	0.612	0.708	0.01	0.584	0.838	200520	122738	141900		117061	168079
Q99828	Calcium and integrin-binding protein 1 OS=Homo sapiens GN=CIB1 PE=1 SV=4	0	13	2	3	2	0.806	0.843	0.417	0.394	0.493	343596	277090	289725	143450	135454	169268
Q96KP4	Cytosolic non-specific dipeptidase OS=Homo sapiens GN=CNDP2 PE=1 SV=2	0.001	4	2	4	2	1.335	1.367	3.508	1.183	1.619	104997	140165	143505	368364	124256	170009
P00747	Plasminogen OS=Homo sapiens GN=PLG PE=1 SV=2	0.002	2	1	2	1	0.857	1.041	1.299	2.071	1.531	111137	95203.5	115665	144383	230123	170200
Q06124	Tyrosine-protein phosphatase non-receptor type 11 OS=Homo sapiens GN=PTPN11 PE=1 SV=2	0.001	2	1	2	1	0.613	0.79	0.651	0.325	0.327	521866	320031	412426	339765	169611	170572
Q96EC8	Protein YIPF6 OS=Homo sapiens GN=YIPF6 PE=1 SV=2	0.001	5	1	2	1	0.835	0.916	0.635	0.421	0.418	410442	342641	375861	260437	172917	171623
Q9Y3R5	Protein dopey-2 OS=Homo sapiens GN=DOPEY2 PE=1 SV=5	0	2	4	7	4	0.721	0.774	1.568	0.613	0.609	282423	203650	218665	442865	173015	171964
Q15631	Translin OS=Homo sapiens GN=TSN PE=1 SV=1	0	11	3	6	3	0.697	0.844	0.486	0.557	0.551	313450	218350	264403	152343	174658	172585
Q8WVJ2	NudC domain-containing protein 2 OS=Homo sapiens GN=NUDCD2 PE=1 SV=1	0.001	7	1	2	1	0.675	0.69	0.554	0.327	0.335	516182	348266	355918	286033	168629	173050
P30050	60S ribosomal protein L12 OS=Homo sapiens GN=RPL12 PE=1 SV=1	0	31	3	8	3	0.823	0.852	0.767	0.909	0.722	239648	197198	204067	183760	217843	173082
O60487	Myelin protein zero-like protein 2 OS=Homo sapiens GN=MPZL2 PE=1 SV=1	0.001	6	1	4	1	1.095	1.141	1.314	0.932	0.752	232252	254343	265026	305200	216407	174576
P78344	Eukaryotic translation initiation factor 4 gamma 2 OS=Homo sapiens GN=EIF4G2 PE=1 SV=1	0	6	4	6	4	0.846	0.89	0.546	0.876	0.936	186733	158001	166178	101885	163625	174743
Q8TF42	Ubiquitin-associated and SH3 domain-containing protein B OS=Homo sapiens GN=UBASH3B PE=1 SV=2	0.01	1	1	2	1	0.915	0.869	1.229	0.855	0.834	209764	191846	182235	257833	179298	174905
O76021	Ribosomal L1 domain-containing protein 1 OS=Homo sapiens GN=RSL1D1 PE=1 SV=3	0.003	2	1	2	1	1.217	1.037	1.861	1.982	2.155	81356.5	98986.7	84359.5	151377	161234	175356
P23921	Ribonucleoside-diphosphate reductase large subunit OS=Homo sapiens GN=RRM1 PE=1 SV=1	0.001	2	1	4	1	1.028	1.046	0.959	0.819	0.838	209442	215319	219160	200848	171478	175430
P49792	E3 SUMO-protein ligase RanBP2 OS=Homo sapiens GN=RANBP2 PE=1 SV=2	0	2	2	3	2	1.17	0.858	3.134	2.434	3.534	50120.1	58618.6	42996	157095	121981	177149
Q9UGP8	Translocation protein SEC63 homolog OS=Homo sapiens GN=SEC63 PE=1 SV=2	0	5	3	7	3	0.572	0.745	0.367	0.268	0.362	490753	280871	365752	180148	131406	177823
P15121	Aldose reductase OS=Homo sapiens GN=AKR1B1 PE=1 SV=3	0.001	3	1	2	1	1.29	1.147	1.362	1.187	1.253	142245	183539	163101	193691	168800	178226
O43399	Tumor protein D54 OS=Homo sapiens GN=TPD52L2 PE=1 SV=2	0	12	2	4	2	0.672	0.796	0.265	0.417	0.53	336615	226087	268112	89086.4	140325	178393
Q9H2D6	TRIO and F-actin-binding protein OS=Homo sapiens GN=TRIOBP PE=1 SV=3	0	1	2	5	2	0.913	0.953	0.906	0.693	0.755	236453	215921	225279	214146	163906	178557
Q13443	Disintegrin and metalloproteinase domain-containing protein 9 OS=Homo sapiens GN=ADAM9 PE=1 SV=1	0.001	2	1	3	1	0.666	0.657	0.506	1.033	0.828	215911	143863	141824	109260	223000	178758
O95394	Phosphoacetylglucosamine mutase OS=Homo sapiens GN=PGM3 PE=1 SV=1	0.001	2	1	2	1	1.059	1.101	0.79	0.49	0.515	347118	367710	382326	274134	170192	178936
Q9Y3A5	Ribosome maturation protein SBDS OS=Homo sapiens GN=SBDS PE=1 SV=4	0.001	10	3	4	3	1.024	0.925	0.96	0.834	0.835	214939	220160	198846	206373	179353	179471
Q6GMV3	Putative peptidyl-tRNA hydrolase PTRHD1 OS=Homo sapiens GN=PTRHD1 PE=1 SV=1	0	25	3	6	3	0.984	0.929	0.989	0.846	0.871	207710	204391	192974	205478	175649	180998
Q96S59	Ran-binding protein 9 OS=Homo sapiens GN=RANBP9 PE=1 SV=1	0	5	2	3	2	1.035	1.172	0.01	1.387	1.268	142878	147871	167445		198211	181182
P24043	Laminin subunit alpha-2 OS=Homo sapiens GN=LAMA2 PE=1 SV=4	0.001	1	2	4	2	0.904	1.114	1.301	1.595	0.983	184332	166629	205358	239771	293962	181269
Q99805	Transmembrane 9 superfamily member 2 OS=Homo sapiens GN=TM9SF2 PE=1 SV=1	0	8	4	8	4	0.82	0.954	0.397	0.378	0.46	393922	322978	375611	156252	148900	181388
Q96KG9	N-terminal kinase-like protein OS=Homo sapiens GN=SCYL1 PE=1 SV=1	0	9	4	11	4	0.728	0.731	0.01	0.522	0.784	234829	170979	171655		122466	184223
Q8IYS1	Peptidase M20 domain-containing protein 2 OS=Homo sapiens GN=PM20D2 PE=1 SV=2	0	8	3	8	3	0.776	0.841	0.542	0.631	0.672	274498	212984	230925	148713	173192	184366
O60739	Eukaryotic translation initiation factor 1b OS=Homo sapiens GN=EIF1B PE=1 SV=2	0	48	3	6	3	0.756	0.861	0.01	0.821	0.964	191223	144549	164672		157068	184420
Q9NUN5	Probable lysosomal cobalamin transporter OS=Homo sapiens GN=LMBRD1 PE=1 SV=1	0	7	2	8	2	0.869	0.814	0.01	1.722	1.749	105544	91723.6	85873.2		181699	184596
Q8N8N7	Prostaglandin reductase 2 OS=Homo sapiens GN=PTGR2 PE=1 SV=1	0.018	2	1	2	1	0.684	0.711	1.571	0.72	0.925	199715	136580	141930	313735	143827	184791
Q06787	Synaptic functional regulator FMR1 OS=Homo sapiens GN=FMR1 PE=1 SV=1	0.004	1	1	2	1	0.746	0.925	0.771	0.489	0.678	272513	203213	252017	210186	133135	184881
Q9BQ49	Small integral membrane protein 7 OS=Homo sapiens GN=SMIM7 PE=1 SV=2	0.001	25	2	3	2	0.884	0.805	1.172	0.676	0.766	243232	215116	195880	285048	164505	186360
Q96P70	Importin-9 OS=Homo sapiens GN=IPO9 PE=1 SV=3	0	5	3	5	3	0.729	0.794	0.199	0.387	0.352	531424	387369	421777	105787	205595	187028
Q9ULT0	Tetratricopeptide repeat protein 7A OS=Homo sapiens GN=TTC7A PE=1 SV=3	0.001	2	2	2	2	0.705	0.778	1.13	0.607	0.784	238730	168238	185684	269724	144871	187167
Q13228	Selenium-binding protein 1 OS=Homo sapiens GN=SELENBP1 PE=1 SV=2	0.001	3	1	2	1	0.939	0.997	0.01	1.008	1.018	187479	176092	186879		188918	190835
Q8N335	Glycerol-3-phosphate dehydrogenase 1-like protein OS=Homo sapiens GN=GPD1L PE=1 SV=1	0.015	3	1	2	1	1.628	1.517	1.732	0.815	1.101	173639	282618	263449	300776	141586	191158
P42285	Superkiller viralicidic activity 2-like 2 OS=Homo sapiens GN=SKIV2L2 PE=1 SV=3	0.001	1	1	2	1	1.057	1.023	2.027	2.974	2.572	75401.2	79663	77164.3	152861	224226	193918
O95197	Reticulon-3 OS=Homo sapiens GN=RTN3 PE=1 SV=2	0	3	3	5	3	0.888	1.001	1.368	0.785	0.818	237989	211385	238208	325635	186747	194697
Q14166	Tubulin--tyrosine ligase-like protein 12 OS=Homo sapiens GN=TTLL12 PE=1 SV=2	0	5	3	6	3	0.74	0.799	0.625	0.66	0.947	206274	152608	164802	128983	136067	195348
Q15363	Transmembrane emp24 domain-containing protein 2 OS=Homo sapiens GN=TMED2 PE=1 SV=1	0.001	6	1	2	1	0.652	0.758	0.01	0.529	0.723	270341	176345	204937		143085	195448
P40429	60S ribosomal protein L13a OS=Homo sapiens GN=RPL13A PE=1 SV=2	0	14	3	8	3	1.574	1.386	1.303	2.218	2.289	85448.6	134479	118426	111349	189515	195621
Q9Y666	Solute carrier family 12 member 7 OS=Homo sapiens GN=SLC12A7 PE=1 SV=3	0.001	1	1	2	1	0.474	0.621	1.064	0.641	0.769	254861	120801	158376	271154	163461	195950
Q6UXG2	UPF0577 protein KIAA1324 OS=Homo sapiens GN=KIAA1324 PE=2 SV=2	0	2	2	4	2	0.489	0.636	0.65	0.304	0.41	479296	234389	304645	311712	145672	196321
P43034	Platelet-activating factor acetylhydrolase IB subunit alpha OS=Homo sapiens GN=PAFAH1B1 PE=1 SV=2	0	7	2	4	2	0.801	0.971	0.476	0.363	0.412	477263	382178	463605	226963	173020	196482
Q14108	Lysosome membrane protein 2 OS=Homo sapiens GN=SCARB2 PE=1 SV=2	0.001	6	3	6	3	0.706	0.8	0.354	0.345	0.389	507563	358316	406235	179655	175006	197247
P04844	Dolichyl-diphosphooligosaccharide--protein glycosyltransferase subunit 2 OS=Homo sapiens GN=RPN2 PE=1 SV=3	0	5	3	10	3	0.829	1.005	0.316	0.354	0.365	542696	449805	545476	171582	191977	198320
Q9NP97	Dynein light chain roadblock-type 1 OS=Homo sapiens GN=DYNLRB1 PE=1 SV=3	0	29	2	5	2	0.964	0.997	0.44	0.458	0.589	337047	325061	335918	148228	154439	198484
O75334	Liprin-alpha-2 OS=Homo sapiens GN=PPFIA2 PE=1 SV=2	0.004	1	1	2	1	1.159	1.111	0.97	0.769	0.838	237454	275123	263847	230269	182626	199063
P52434	DNA-directed RNA polymerases I, II, and III subunit RPABC3 OS=Homo sapiens GN=POLR2H PE=1 SV=4	0.001	9	1	2	1	0.776	0.804	1.14	1.378	1.844	108017	83785.8	86885.9	123086	148804	199230
Q9H9T3	Elongator complex protein 3 OS=Homo sapiens GN=ELP3 PE=1 SV=2	0.001	2	1	2	1	0.867	0.905	1.284	1.161	1.237	162093	140462	146704	208048	188137	200538
Q6FI81	Anamorsin OS=Homo sapiens GN=CIAPIN1 PE=1 SV=2	0	8	2	4	2	0.841	0.886	0.385	0.327	0.368	545638	458656	483389	210311	178323	200587
Q9Y365	PCTP-like protein OS=Homo sapiens GN=STARD10 PE=1 SV=2	0.001	4	1	3	1	0.659	0.734	0.883	0.833	0.921	218554	144008	160497	193059	182125	201388
Q96NT3	Protein GUCD1 OS=Homo sapiens GN=GUCD1 PE=1 SV=2	0.001	5	1	2	1	0.894	1.072	2.335	1.524	1.293	155800	139314	166988	363860	237391	201413
Q9Y6B6	GTP-binding protein SAR1b OS=Homo sapiens GN=SAR1B PE=1 SV=1	0	15	3	5	1	0.907	1.018	1.325	0.584	0.597	337961	306597	343971	447901	197457	201822
P55058	Phospholipid transfer protein OS=Homo sapiens GN=PLTP PE=1 SV=1	0.001	2	1	2	1	0.681	0.751	0.779	1.114	0.884	229812	156490	172675	178944	256016	203067
Q9UIW2	Plexin-A1 OS=Homo sapiens GN=PLXNA1 PE=1 SV=3	0	2	4	9	3	0.551	0.632	0.331	0.372	0.333	610322	336151	385995	202049	227185	203317
Q99720	Sigma non-opioid intracellular receptor 1 OS=Homo sapiens GN=SIGMAR1 PE=1 SV=1	0.02	4	1	3	1	0.651	0.745	0.556	0.302	0.345	591271	385042	440561	329040	178620	203964
P42704	Leucine-rich PPR motif-containing protein, mitochondrial OS=Homo sapiens GN=LRPPRC PE=1 SV=3	0	2	3	6	3	0.795	0.869	0.784	0.623	0.693	294522	234007	255922	230927	183592	204048
P48739	Phosphatidylinositol transfer protein beta isoform OS=Homo sapiens GN=PITPNB PE=1 SV=2	0.001	4	1	3	1	0.826	0.733	0.495	0.578	0.562	363965	300735	266816	179981	210396	204711
Q9UBB4	Ataxin-10 OS=Homo sapiens GN=ATXN10 PE=1 SV=1	0	5	2	10	2	1.191	1.079	1.737	1.294	1.086	188678	224723	203502	327675	244120	204928
Q14008	Cytoskeleton-associated protein 5 OS=Homo sapiens GN=CKAP5 PE=1 SV=3	0.001	1	2	4	2	0.791	0.801	0.269	0.651	0.619	332183	262858	266054	89277.8	216272	205570
Q7Z2W4	Zinc finger CCCH-type antiviral protein 1 OS=Homo sapiens GN=ZC3HAV1 PE=1 SV=3	0	5	3	8	3	0.653	0.713	0.288	0.491	0.45	457381	298580	326165	131525	224568	205647
Q9ULA0	Aspartyl aminopeptidase OS=Homo sapiens GN=DNPEP PE=1 SV=1	0.001	3	1	3	1	0.596	0.681	1.148	0.744	1.073	191818	114233	130668	220233	142771	205736
Q9UQB8	Brain-specific angiogenesis inhibitor 1-associated protein 2 OS=Homo sapiens GN=BAIAP2 PE=1 SV=1	0	6	3	7	3	1.084	1.01	0.639	1.175	1.047	196985	213580	198871	125907	231527	206222
Q9H2H9	Sodium-coupled neutral amino acid transporter 1 OS=Homo sapiens GN=SLC38A1 PE=1 SV=1	0.002	2	1	3	1	0.943	0.877	1.238	0.975	0.964	214736	202433	188363	265833	209428	206948
P61289	Proteasome activator complex subunit 3 OS=Homo sapiens GN=PSME3 PE=1 SV=1	0	6	1	2	1	1.234	1.208	0.798	1.475	1.4	148172	182834	179036	118167	218560	207510
O95562	Vesicle transport protein SFT2B OS=Homo sapiens GN=SFT2D2 PE=1 SV=1	0	17	2	4	2	0.772	0.905	0.706	0.479	0.468	443727	342673	401354	313279	212477	207687
Q9C0D5	Protein TANC1 OS=Homo sapiens GN=TANC1 PE=1 SV=3	0.001	1	1	2	1	0.762	0.744	0.952	1.237	1.332	155998	118829	116111	148580	192909	207826
Q9Y6F9	Protein Wnt-6 OS=Homo sapiens GN=WNT6 PE=1 SV=2	0	13	3	7	3	0.871	1.049	0.699	1.003	0.757	274397	239054	287789	191681	275172	207838
Q15102	Platelet-activating factor acetylhydrolase IB subunit gamma OS=Homo sapiens GN=PAFAH1B3 PE=1 SV=1	0	20	4	7	4	0.895	0.826	0.479	0.539	0.502	414369	370780	342286	198566	223371	207873
P38117	Electron transfer flavoprotein subunit beta OS=Homo sapiens GN=ETFB PE=1 SV=3	0.001	8	2	2	2	0.613	0.825	1.21	0.514	0.715	293511	180023	242005	355089	150771	209756
Q9BRX8	Redox-regulatory protein FAM213A OS=Homo sapiens GN=FAM213A PE=1 SV=3	0.001	4	1	4	1	0.927	0.903	0.622	0.684	0.537	392006	363212	354034	243964	268204	210675
Q9NRX5	Serine incorporator 1 OS=Homo sapiens GN=SERINC1 PE=1 SV=1	0	7	2	6	2	0.663	0.765	0.31	0.411	0.582	365152	242155	279470	113038	149970	212388
P13861	cAMP-dependent protein kinase type II-alpha regulatory subunit OS=Homo sapiens GN=PRKAR2A PE=1 SV=2	0	11	3	7	3	0.757	0.863	0.788	0.56	0.626	339712	257259	293203	267537	190121	212755
P62854	40S ribosomal protein S26 OS=Homo sapiens GN=RPS26 PE=1 SV=3	0	21	2	6	2	1.355	1.354	1.421	1.72	1.523	139885	189579	189359	198794	240602	213074
P15151	Poliovirus receptor OS=Homo sapiens GN=PVR PE=1 SV=2	0	3	1	6	1	1.263	1.425	0.363	0.847	0.857	249386	315094	355461	90601.5	211110	213720
P30086	Phosphatidylethanolamine-binding protein 1 OS=Homo sapiens GN=PEBP1 PE=1 SV=3	0	32	4	11	4	1.177	1.197	0.812	0.806	0.955	224121	263679	268375	182039	180741	214039
Q13620	Cullin-4B OS=Homo sapiens GN=CUL4B PE=1 SV=4	0	2	2	4	2	0.821	0.929	1.289	1.06	1.217	176174	144657	163691	227172	186813	214316
Q9Y2B0	Protein canopy homolog 2 OS=Homo sapiens GN=CNPY2 PE=1 SV=1	0	23	3	4	3	0.667	0.788	0.852	0.775	0.915	234309	156302	184705	199682	181514	214351
P31749	RAC-alpha serine/threonine-protein kinase OS=Homo sapiens GN=AKT1 PE=1 SV=2	0	9	3	4	3	0.775	0.972	0.897	0.513	0.67	320068	248083	311072	287227	164111	214401
P62495	Eukaryotic peptide chain release factor subunit 1 OS=Homo sapiens GN=ETF1 PE=1 SV=3	0	9	3	5	3	0.967	0.949	1.05	1.111	1.363	157679	152518	149694	165641	175226	214889
P23246	Splicing factor, proline- and glutamine-rich OS=Homo sapiens GN=SFPQ PE=1 SV=2	0.007	1	1	3	1	0.41	0.55	0.293	0.253	0.326	662855	271662	364245	194046	167996	215788
Q12857	Nuclear factor 1 A-type OS=Homo sapiens GN=NFIA PE=1 SV=2	0.001	2	1	2	1	0.547	0.696	0.556	0.537	0.638	339405	185738	236067	188675	182272	216704
P38919	Eukaryotic initiation factor 4A-III OS=Homo sapiens GN=EIF4A3 PE=1 SV=4	0.001	4	2	3	1	0.824	1.048	1.005	0.561	0.699	310313	255704	325208	311870	174134	216991
Q9Y5B9	FACT complex subunit SPT16 OS=Homo sapiens GN=SUPT16H PE=1 SV=1	0	3	3	5	3	0.718	1.013	0.498	0.893	1.235	176011	126446	178292	87667.6	157198	217449
O43169	Cytochrome b5 type B OS=Homo sapiens GN=CYB5B PE=1 SV=2	0.001	8	1	4	1	0.462	0.618	0.125	0.291	0.309	705039	325815	435638	88153.5	205054	218186
P15529	Membrane cofactor protein OS=Homo sapiens GN=CD46 PE=1 SV=3	0.001	3	1	2	1	0.461	0.577	0.45	0.282	0.286	762739	351548	440061	342863	215172	218240
P12081	Histidine--tRNA ligase, cytoplasmic OS=Homo sapiens GN=HARS PE=1 SV=2	0.002	2	1	2	1	0.513	0.616	0.281	0.183	0.151	1.44874e+06	743355	891751	406455	265226	218547
Q8NBJ5	Procollagen galactosyltransferase 1 OS=Homo sapiens GN=COLGALT1 PE=1 SV=1	0.001	3	2	4	2	0.516	0.633	0.36	0.253	0.295	742237	382896	469481	266926	187896	218663
P51991	Heterogeneous nuclear ribonucleoprotein A3 OS=Homo sapiens GN=HNRNPA3 PE=1 SV=2	0.001	5	2	3	2	0.647	0.744	0.599	0.465	0.645	341753	220979	254272	204803	158994	220261
Q15382	GTP-binding protein Rheb OS=Homo sapiens GN=RHEB PE=1 SV=1	0	18	3	4	3	1.014	1.072	0.925	0.508	0.393	561116	569145	601643	518970	285053	220699
Q9UBT2	SUMO-activating enzyme subunit 2 OS=Homo sapiens GN=UBA2 PE=1 SV=2	0.001	4	2	4	2	0.731	0.884	1.088	0.737	0.959	231178	169055	204299	251412	170427	221742
Q08J23	tRNA (cytosine(34)-C(5))-methyltransferase OS=Homo sapiens GN=NSUN2 PE=1 SV=2	0.002	1	1	2	1	0.658	0.766	0.869	0.692	0.897	248366	163308	190256	215946	171891	222867
P50416	Carnitine O-palmitoyltransferase 1, liver isoform OS=Homo sapiens GN=CPT1A PE=1 SV=2	0.001	2	1	3	1	0.79	0.981	1.333	1.071	1.123	198778	157118	194983	264993	212981	223250
P30464	HLA class I histocompatibility antigen, B-15 alpha chain OS=Homo sapiens GN=HLA-B PE=1 SV=2	0	25	7	19	2	0.729	0.691	0.196	0.501	0.528	422642	308235	292059	82946.2	211830	223346
Q92888	Rho guanine nucleotide exchange factor 1 OS=Homo sapiens GN=ARHGEF1 PE=1 SV=2	0	5	4	6	4	0.722	0.844	0.483	0.568	0.69	324800	234369	273999	156919	184365	224263
Q9BUP0	EF-hand domain-containing protein D1 OS=Homo sapiens GN=EFHD1 PE=1 SV=1	0.001	9	2	3	2	1.281	1.012	1.24	0.974	1.01	222273	284658	224983	275663	216590	224557
Q9ULV4	Coronin-1C OS=Homo sapiens GN=CORO1C PE=1 SV=1	0	7	3	5	3	1.239	1.216	1.807	1.426	1.823	123425	152878	150123	223071	175997	224993
Q9BY32	Inosine triphosphate pyrophosphatase OS=Homo sapiens GN=ITPA PE=1 SV=2	0	15	2	7	2	1.138	0.967	0.01	1.242	1.164	193379	220132	187051		240182	225155
P02679	Fibrinogen gamma chain OS=Homo sapiens GN=FGG PE=1 SV=3	0.003	2	1	3	1	1.215	1.539	2.155	5.157	3.46	65123.2	79099	100224	140325	335829	225311
Q9C0C2	182 kDa tankyrase-1-binding protein OS=Homo sapiens GN=TNKS1BP1 PE=1 SV=4	0	3	3	9	3	0.619	0.666	0.406	0.741	1.245	181195	112198	120739	73516.6	134314	225502
P37108	Signal recognition particle 14 kDa protein OS=Homo sapiens GN=SRP14 PE=1 SV=2	0.001	9	1	2	1	0.667	0.664	1.122	0.818	0.737	306211	204262	203454	343663	250353	225544
Q9UHR4	Brain-specific angiogenesis inhibitor 1-associated protein 2-like protein 1 OS=Homo sapiens GN=BAIAP2L1 PE=1 SV=2	0.001	6	3	4	3	0.634	0.62	0.896	0.54	0.649	349962	221788	217047	313655	188823	226955
Q9H3N1	Thioredoxin-related transmembrane protein 1 OS=Homo sapiens GN=TMX1 PE=1 SV=1	0.001	4	1	2	1	0.782	0.906	0.539	0.388	0.928	245311	191800	222276	132284	95210.6	227760
O15173	Membrane-associated progesterone receptor component 2 OS=Homo sapiens GN=PGRMC2 PE=1 SV=1	0	13	2	6	1	0.487	0.613	0.395	0.268	0.256	892641	434996	547172	352914	239115	228473
P67870	Casein kinase II subunit beta OS=Homo sapiens GN=CSNK2B PE=1 SV=1	0	7	1	7	1	0.92	0.867	0.31	1.114	0.954	239423	220288	207591	74218.5	266796	228491
O00560	Syntenin-1 OS=Homo sapiens GN=SDCBP PE=1 SV=1	0	35	6	18	6	0.869	0.961	0.157	0.616	0.754	303323	263534	291422	47544.1	186871	228571
Q12933	TNF receptor-associated factor 2 OS=Homo sapiens GN=TRAF2 PE=1 SV=2	0.001	2	1	2	1	0.838	0.979	1.916	1.04	1.205	190249	159416	186169	364516	197939	229309
Q9UBV8	Peflin OS=Homo sapiens GN=PEF1 PE=1 SV=1	0.001	4	1	2	1	1.255	1.412	0.843	0.829	0.731	313825	393941	442971	264477	260217	229398
Q9H1C7	Cysteine-rich and transmembrane domain-containing protein 1 OS=Homo sapiens GN=CYSTM1 PE=1 SV=1	0.001	10	1	4	1	1.14	1.112	1.205	0.954	0.879	260993	297479	290170	314599	248937	229511
Q13098	COP9 signalosome complex subunit 1 OS=Homo sapiens GN=GPS1 PE=1 SV=4	0.001	6	3	4	3	0.707	0.804	0.687	0.616	0.669	343362	242698	276063	235873	211525	229720
P63151	Serine/threonine-protein phosphatase 2A 55 kDa regulatory subunit B alpha isoform OS=Homo sapiens GN=PPP2R2A PE=1 SV=1	0.001	2	1	2	1	0.672	0.759	0.33	0.499	0.596	386225	259443	293319	127647	192660	230084
Q04206	Transcription factor p65 OS=Homo sapiens GN=RELA PE=1 SV=2	0.001	7	3	5	3	0.514	0.624	0.572	0.47	0.699	329461	169494	205720	188539	154691	230447
Q8NE01	Metal transporter CNNM3 OS=Homo sapiens GN=CNNM3 PE=1 SV=1	0	7	5	8	5	0.791	0.784	0.956	0.635	0.7	329289	260626	258039	314661	208936	230654
P0DN79	Cystathionine beta-synthase-like protein OS=Homo sapiens GN=CBSL PE=1 SV=1	0.001	4	2	3	2	0.55	0.569	0.167	0.25	0.224	1.03244e+06	567595	587825	172552	258201	230774
P61011	Signal recognition particle 54 kDa protein OS=Homo sapiens GN=SRP54 PE=1 SV=1	0.001	2	1	2	1	1.107	0.935	1.348	1.455	1.651	140122	155104	131056	188868	203844	231387
Q687X5	Metalloreductase STEAP4 OS=Homo sapiens GN=STEAP4 PE=1 SV=1	0	13	4	15	4	1.042	0.981	0.709	0.47	0.371	623788	649961	611957	442069	293477	231390
Q9ULC3	Ras-related protein Rab-23 OS=Homo sapiens GN=RAB23 PE=1 SV=1	0	15	3	6	3	1.16	1.122	0.5	0.691	0.653	355302	412111	398486	177572	245372	231863
O14929	Histone acetyltransferase type B catalytic subunit OS=Homo sapiens GN=HAT1 PE=1 SV=1	0	6	2	4	2	0.78	0.879	0.46	1.148	1.487	156606	122103	137642	72050.3	179782	232869
Q9P2R3	Rabankyrin-5 OS=Homo sapiens GN=ANKFY1 PE=1 SV=2	0	2	2	3	2	0.729	0.857	0.738	0.528	0.748	311855	227397	267264	230029	164774	233294
Q96HS1	Serine/threonine-protein phosphatase PGAM5, mitochondrial OS=Homo sapiens GN=PGAM5 PE=1 SV=2	0.001	4	1	2	1	0.464	0.589	0.304	0.333	0.378	616835	286070	363047	187238	205615	233367
P50148	Guanine nucleotide-binding protein G(q) subunit alpha OS=Homo sapiens GN=GNAQ PE=1 SV=4	0	13	4	8	4	0.987	1.048	0.533	0.405	0.445	526235	519598	551636	280501	212931	233965
Q92597	Protein NDRG1 OS=Homo sapiens GN=NDRG1 PE=1 SV=1	0	4	1	6	1	0.441	0.509	0.371	0.191	0.214	1.09654e+06	483622	558071	407198	209868	234116
Q13619	Cullin-4A OS=Homo sapiens GN=CUL4A PE=1 SV=3	0.001	3	2	2	2	0.654	0.828	1.328	0.66	0.83	282350	184682	233647	375019	186289	234349
P02788	Lactotransferrin OS=Homo sapiens GN=LTF PE=1 SV=6	0.001	2	1	2	1	2.754	2.553	27.639	25.637	16.698	14036.7	38652.1	35828.9	387958	359852	234386
P07954	Fumarate hydratase, mitochondrial OS=Homo sapiens GN=FH PE=1 SV=3	0	8	3	8	3	1.225	1.167	1.23	1.065	0.983	238658	292261	278619	293543	254211	234646
Q9UL46	Proteasome activator complex subunit 2 OS=Homo sapiens GN=PSME2 PE=1 SV=4	0.003	4	1	4	1	0.82	0.875	1.596	0.415	0.467	503268	412580	440434	803019	208694	235166
P43487	Ran-specific GTPase-activating protein OS=Homo sapiens GN=RANBP1 PE=1 SV=1	0	15	3	5	3	1.227	1.048	0.629	1.341	1.483	158568	194551	166215	99726.5	212691	235191
P62826	GTP-binding nuclear protein Ran OS=Homo sapiens GN=RAN PE=1 SV=3	0	11	2	4	2	1.833	1.487	1.7	1.886	1.329	177380	325187	263810	301616	334465	235757
P23919	Thymidylate kinase OS=Homo sapiens GN=DTYMK PE=1 SV=4	0.001	8	2	3	2	0.761	0.809	1.028	0.711	0.785	301189	229131	243762	309607	214118	236291
P62873	Guanine nucleotide-binding protein G(I)/G(S)/G(T) subunit beta-1 OS=Homo sapiens GN=GNB1 PE=1 SV=3	0	29	6	21	3	0.726	0.788	0.202	0.248	0.307	773683	561575	609416	156538	192030	237340
Q9Y6M7	Sodium bicarbonate cotransporter 3 OS=Homo sapiens GN=SLC4A7 PE=1 SV=2	0.001	2	2	3	2	0.57	0.635	0.855	0.496	0.654	362817	206639	230451	310062	179828	237395
P54652	Heat shock-related 70 kDa protein 2 OS=Homo sapiens GN=HSPA2 PE=1 SV=1	0	12	6	45	1	0.927	0.821	0.341	0.792	1.004	238204	220704	195665	81260.7	188690	239153
P61353	60S ribosomal protein L27 OS=Homo sapiens GN=RPL27 PE=1 SV=2	0	28	3	8	3	0.761	0.91	0.487	0.852	0.711	338204	257306	307850	164629	288120	240486
O94804	Serine/threonine-protein kinase 10 OS=Homo sapiens GN=STK10 PE=1 SV=1	0.009	1	1	3	1	0.69	0.732	1.008	0.981	1.288	187431	129390	137262	188912	183895	241399
Q16719	Kynureninase OS=Homo sapiens GN=KYNU PE=1 SV=1	0	6	3	7	3	1.2	1.214	0.926	1.053	0.951	254360	305182	308800	235630	267715	241914
A0FGR8	Extended synaptotagmin-2 OS=Homo sapiens GN=ESYT2 PE=1 SV=1	0	5	4	7	4	0.726	0.824	0.446	0.421	0.348	696488	505348	574064	310823	293359	242250
Q07666	KH domain-containing, RNA-binding, signal transduction-associated protein 1 OS=Homo sapiens GN=KHDRBS1 PE=1 SV=1	0.005	2	1	2	1	0.841	0.938	3.452	1.573	2.007	121229	101913	113768	418458	190679	243344
Q9Y2Z0	Protein SGT1 homolog OS=Homo sapiens GN=SUGT1 PE=1 SV=3	0.001	3	1	2	1	0.968	1.039	1.375	0.815	0.92	264741	256307	275001	363983	215722	243513
Q13148	TAR DNA-binding protein 43 OS=Homo sapiens GN=TARDBP PE=1 SV=1	0.001	5	2	4	2	0.854	0.914	0.778	0.537	0.661	369621	315612	337811	287743	198422	244459
Q8NHH9	Atlastin-2 OS=Homo sapiens GN=ATL2 PE=1 SV=2	0	5	2	4	2	1.348	1.46	0.842	1.222	1.369	179091	241472	261472	150864	218761	245095
P68032	Actin, alpha cardiac muscle 1 OS=Homo sapiens GN=ACTC1 PE=1 SV=1	0	26	10	124	1	1.359	1.1	0.483	0.772	0.619	397064	539463	436870	191728	306544	245737
Q07157	Tight junction protein ZO-1 OS=Homo sapiens GN=TJP1 PE=1 SV=3	0	2	3	8	3	0.677	0.749	0.476	0.434	0.576	427705	289604	320171	203547	185562	246275
P63241	Eukaryotic translation initiation factor 5A-1 OS=Homo sapiens GN=EIF5A PE=1 SV=2	0.001	10	2	3	2	0.903	0.764	1.408	0.818	0.829	297854	268958	227473	419245	243593	246831
Q9H4G4	Golgi-associated plant pathogenesis-related protein 1 OS=Homo sapiens GN=GLIPR2 PE=1 SV=3	0.001	8	1	4	1	0.798	0.861	0.61	0.4	0.501	494633	394488	425814	301874	198034	248044
Q9Y285	Phenylalanine--tRNA ligase alpha subunit OS=Homo sapiens GN=FARSA PE=1 SV=3	0.003	5	2	2	2	0.71	0.873	1.434	0.934	1.524	162968	115687	142207	233771	152159	248325
Q06033	Inter-alpha-trypsin inhibitor heavy chain H3 OS=Homo sapiens GN=ITIH3 PE=1 SV=2	0.001	2	2	5	2	1.232	1.317	2.538	1.904	1.399	177930	219128	234304	451658	338747	248882
Q9Y2E4	Disco-interacting protein 2 homolog C OS=Homo sapiens GN=DIP2C PE=1 SV=2	0	1	2	4	1	0.867	0.901	3.706	1.766	1.849	134998	116994	121700	500320	238401	249601
P30043	Flavin reductase (NADPH) OS=Homo sapiens GN=BLVRB PE=1 SV=3	0	17	2	7	2	0.798	0.879	0.402	0.288	0.249	1.0015e+06	798808	880715	402367	288630	249859
Q15046	Lysine--tRNA ligase OS=Homo sapiens GN=KARS PE=1 SV=3	0	5	3	6	3	0.595	0.687	0.415	0.388	0.421	594189	353616	408424	246865	230774	249949
Q15843	NEDD8 OS=Homo sapiens GN=NEDD8 PE=1 SV=1	0.001	14	1	3	1	1.094	1.082	0.63	1.276	1.72	145424	159056	157292	91635.4	185521	250145
P17931	Galectin-3 OS=Homo sapiens GN=LGALS3 PE=1 SV=5	0	4	1	3	1	1.597	1.358	1.173	1.22	1.012	248577	397037	337636	291569	303161	251506
O00204	Sulfotransferase family cytosolic 2B member 1 OS=Homo sapiens GN=SULT2B1 PE=1 SV=2	0.001	5	2	2	2	0.85	0.97	1.042	0.671	0.843	298394	253653	289487	311062	200186	251544
Q9H9H4	Vacuolar protein sorting-associated protein 37B OS=Homo sapiens GN=VPS37B PE=1 SV=1	0	14	3	5	3	0.913	0.797	0.754	1.371	1.26	201398	183908	160485	151800	276205	253767
P42356	Phosphatidylinositol 4-kinase alpha OS=Homo sapiens GN=PI4KA PE=1 SV=4	0	2	4	9	4	0.753	0.758	0.285	0.506	0.577	441440	332299	334645	125690	223411	254510
Q9NRV9	Heme-binding protein 1 OS=Homo sapiens GN=HEBP1 PE=1 SV=1	0.001	5	1	2	1	0.784	0.78	0.01	0.33	0.36	711438	557802	554985		234522	255865
P35659	Protein DEK OS=Homo sapiens GN=DEK PE=1 SV=1	0	6	2	4	2	1.087	1.274	0.894	0.828	0.668	385807	419529	491424	344806	319461	257796
Q16401	26S proteasome non-ATPase regulatory subunit 5 OS=Homo sapiens GN=PSMD5 PE=1 SV=3	0.001	4	2	6	2	0.747	0.85	0.533	0.492	0.479	538309	401850	457305	286999	264948	257948
O75147	Obscurin-like protein 1 OS=Homo sapiens GN=OBSL1 PE=1 SV=4	0	3	4	7	4	0.677	0.706	1.262	0.533	0.614	421335	285338	297536	531849	224486	258817
O00339	Matrilin-2 OS=Homo sapiens GN=MATN2 PE=1 SV=4	0	3	2	3	2	0.808	0.942	0.01	1.911	2.447	105956	85596.7	99805.1		202498	259267
Q8TBX8	Phosphatidylinositol 5-phosphate 4-kinase type-2 gamma OS=Homo sapiens GN=PIP4K2C PE=1 SV=3	0.001	3	1	4	1	1.147	1.284	0.936	0.581	0.722	361714	414878	464596	338463	210201	261111
Q969U7	Proteasome assembly chaperone 2 OS=Homo sapiens GN=PSMG2 PE=1 SV=1	0.001	8	2	6	2	1.54	1.526	0.815	1.418	1.296	202176	311365	308553	164803	286617	261947
Q9UNZ2	NSFL1 cofactor p47 OS=Homo sapiens GN=NSFL1C PE=1 SV=2	0.001	3	1	2	1	1.289	1.223	1.397	1.166	1.252	211565	272732	258756	295536	246712	264835
P54727	UV excision repair protein RAD23 homolog B OS=Homo sapiens GN=RAD23B PE=1 SV=1	0.004	2	1	2	1	1.194	1.158	1.79	1.546	1.769	149963	179032	173628	268388	231850	265254
Q8TB61	Adenosine 3'-phospho 5'-phosphosulfate transporter 1 OS=Homo sapiens GN=SLC35B2 PE=1 SV=1	0.001	5	2	4	2	0.785	0.862	0.865	0.542	0.562	471910	370614	406673	408431	255562	265379
P61758	Prefoldin subunit 3 OS=Homo sapiens GN=VBP1 PE=1 SV=3	0	13	2	6	2	1.167	1.062	0.815	0.86	0.989	268409	313274	284946	218709	230946	265535
Q9NQW6	Actin-binding protein anillin OS=Homo sapiens GN=ANLN PE=1 SV=2	0.001	1	1	2	1	0.451	0.53	0.361	0.225	0.233	1.14137e+06	514307	604678	412052	257198	265760
P12532	Creatine kinase U-type, mitochondrial OS=Homo sapiens GN=CKMT1A PE=1 SV=1	0	7	2	5	2	0.739	0.828	0.412	0.326	0.5	532246	393591	440493	219174	173732	266033
Q15185	Prostaglandin E synthase 3 OS=Homo sapiens GN=PTGES3 PE=1 SV=1	0	25	3	11	3	0.91	0.926	0.935	1.177	1.298	205693	187170	190376	192345	242151	266929
Q9BPX5	Actin-related protein 2/3 complex subunit 5-like protein OS=Homo sapiens GN=ARPC5L PE=1 SV=1	0	26	2	14	2	1.265	1.296	0.01	0.663	0.548	487437	616574	631675		323114	266952
Q9BV40	Vesicle-associated membrane protein 8 OS=Homo sapiens GN=VAMP8 PE=1 SV=1	0	22	2	4	2	0.666	0.674	0.658	0.558	0.6	445881	296881	300387	293427	248988	267593
Q14141	Septin-6 OS=Homo sapiens GN=SEPT6 PE=1 SV=4	0	17	5	12	3	0.829	0.85	1.085	0.808	1.115	240333	199295	204395	260711	194246	267855
Q9Y3L3	SH3 domain-binding protein 1 OS=Homo sapiens GN=SH3BP1 PE=1 SV=3	0.001	3	2	4	2	0.79	0.746	3.298	0.861	1.149	234223	185036	174630	772489	201584	269237
P35268	60S ribosomal protein L22 OS=Homo sapiens GN=RPL22 PE=1 SV=2	0	30	3	12	3	1.037	1.071	1.102	1.674	2.691	100244	103905	107318	110491	167831	269774
Q9Y5X3	Sorting nexin-5 OS=Homo sapiens GN=SNX5 PE=1 SV=1	0	8	3	4	3	1.11	1.041	0.992	1.235	1.095	247622	274793	257810	245607	305703	271029
Q96PY5	Formin-like protein 2 OS=Homo sapiens GN=FMNL2 PE=1 SV=3	0	4	4	6	4	0.746	0.768	0.808	0.657	0.705	384715	287120	295444	310918	252946	271164
P46060	Ran GTPase-activating protein 1 OS=Homo sapiens GN=RANGAP1 PE=1 SV=1	0.001	2	1	2	1	0.762	0.851	1.31	1.051	1.837	148485	113077	126311	194520	156121	272723
Q12955	Ankyrin-3 OS=Homo sapiens GN=ANK3 PE=1 SV=3	0	1	4	10	4	0.941	1.07	0.213	0.711	0.816	334995	315265	358392	71360.9	238043	273343
Q9BZL1	Ubiquitin-like protein 5 OS=Homo sapiens GN=UBL5 PE=1 SV=1	0.001	15	1	4	1	1.527	1.396	2.038	2.287	1.749	157137	240011	219397	320212	359393	274838
Q00535	Cyclin-dependent-like kinase 5 OS=Homo sapiens GN=CDK5 PE=1 SV=3	0	11	3	6	2	0.806	0.768	0.871	0.757	0.851	322957	260176	248020	281177	244366	274985
O14732	Inositol monophosphatase 2 OS=Homo sapiens GN=IMPA2 PE=1 SV=1	0.001	7	2	4	2	1.069	1.033	0.939	0.987	0.932	296329	316766	306241	278375	292555	276252
P40121	Macrophage-capping protein OS=Homo sapiens GN=CAPG PE=1 SV=2	0	11	3	7	3	1.038	0.973	0.676	0.958	0.872	319232	331439	310683	215797	305879	278220
P28074	Proteasome subunit beta type-5 OS=Homo sapiens GN=PSMB5 PE=1 SV=3	0	16	3	8	3	0.66	0.816	0.333	0.524	0.529	528199	348390	431221	175726	276655	279210
P31151	Protein S100-A7 OS=Homo sapiens GN=S100A7 PE=1 SV=4	0	54	4	10	4	1.094	2.03	1.131	1.327	1.784	157740	172632	320265	178382	209325	281430
P14621	Acylphosphatase-2 OS=Homo sapiens GN=ACYP2 PE=1 SV=2	0.001	13	1	4	1	0.748	0.807	0.86	0.743	0.854	329615	246715	266094	283430	245050	281468
P62263	40S ribosomal protein S14 OS=Homo sapiens GN=RPS14 PE=1 SV=3	0	27	3	8	3	0.65	0.755	0.429	0.605	0.508	556715	362029	420401	238811	336627	282971
Q9BQI0	Allograft inflammatory factor 1-like OS=Homo sapiens GN=AIF1L PE=1 SV=1	0.001	7	1	2	1	1.401	1.212	0.746	1.046	1.09	261336	366197	316761	195008	273259	284752
P78536	Disintegrin and metalloproteinase domain-containing protein 17 OS=Homo sapiens GN=ADAM17 PE=1 SV=1	0.003	2	2	3	2	0.723	0.822	0.467	0.329	0.317	898348	649772	738589	419270	295485	285052
P25685	DnaJ homolog subfamily B member 1 OS=Homo sapiens GN=DNAJB1 PE=1 SV=4	0	7	2	12	2	0.739	0.933	0.075	0.426	0.498	575370	424915	536966	43240.6	245300	286386
Q16891	MICOS complex subunit MIC60 OS=Homo sapiens GN=IMMT PE=1 SV=1	0	5	3	4	3	0.716	0.727	1.01	0.758	1.166	246009	176244	178857	248404	186529	286746
Q12846	Syntaxin-4 OS=Homo sapiens GN=STX4 PE=1 SV=2	0	10	3	5	3	0.777	0.787	0.823	0.754	0.77	373181	290127	293517	307250	281502	287271
O14579	Coatomer subunit epsilon OS=Homo sapiens GN=COPE PE=1 SV=3	0	9	2	7	2	1.174	1.24	0.696	0.824	0.969	298090	350005	369594	207580	245651	288900
P36955	Pigment epithelium-derived factor OS=Homo sapiens GN=SERPINF1 PE=1 SV=4	0.001	3	1	6	1	0.713	0.872	0.426	1.635	1.623	178013	126963	155176	75821.6	291029	288953
O60749	Sorting nexin-2 OS=Homo sapiens GN=SNX2 PE=1 SV=2	0	8	4	6	3	0.715	0.725	0.833	0.89	0.998	289453	207073	209854	241241	257665	289009
P49589	Cysteine--tRNA ligase, cytoplasmic OS=Homo sapiens GN=CARS PE=1 SV=3	0.001	3	2	3	2	0.636	0.688	0.937	0.787	1.082	268774	170963	184871	251864	211476	290777
O00443	Phosphatidylinositol 4-phosphate 3-kinase C2 domain-containing subunit alpha OS=Homo sapiens GN=PIK3C2A PE=1 SV=2	0.001	1	1	2	1	1.327	1.135	1.105	1.437	1.462	199462	264617	226439	220472	286550	291605
Q5JXB2	Putative ubiquitin-conjugating enzyme E2 N-like OS=Homo sapiens GN=UBE2NL PE=1 SV=1	0.001	13	2	4	2	1.219	1.267	1.505	1.015	1.26	234324	285687	296931	352590	237732	295315
P04899	Guanine nucleotide-binding protein G(i) subunit alpha-2 OS=Homo sapiens GN=GNAI2 PE=1 SV=3	0	22	6	16	4	0.835	0.841	0.386	0.43	0.309	957270	799455	805330	369750	412001	295906
O94966	Ubiquitin carboxyl-terminal hydrolase 19 OS=Homo sapiens GN=USP19 PE=1 SV=2	0.001	1	1	2	1	0.837	0.99	2.551	3.134	3.91	75715.3	63387.8	74992.8	193154	237277	296044
Q9UQE7	Structural maintenance of chromosomes protein 3 OS=Homo sapiens GN=SMC3 PE=1 SV=2	0	6	5	8	5	0.674	0.772	0.897	0.911	1.206	245812	165576	189796	220431	223930	296547
Q13884	Beta-1-syntrophin OS=Homo sapiens GN=SNTB1 PE=1 SV=3	0.001	4	1	2	1	0.646	0.721	1.137	1.1	1.13	263621	170219	190077	299618	290052	297913
Q15172	Serine/threonine-protein phosphatase 2A 56 kDa regulatory subunit alpha isoform OS=Homo sapiens GN=PPP2R5A PE=1 SV=1	0	10	4	6	4	0.805	0.789	1.267	0.822	1.148	260290	209451	205279	329749	213916	298931
Q9Y230	RuvB-like 2 OS=Homo sapiens GN=RUVBL2 PE=1 SV=3	0	8	3	5	3	0.481	0.626	0.318	0.514	0.585	512206	246175	320764	162825	263026	299558
Q96BI3	Gamma-secretase subunit APH-1A OS=Homo sapiens GN=APH1A PE=1 SV=1	0.001	5	1	3	1	0.677	0.728	0.859	0.59	0.601	498839	337929	363015	428424	294218	299771
O00469	Procollagen-lysine,2-oxoglutarate 5-dioxygenase 2 OS=Homo sapiens GN=PLOD2 PE=1 SV=2	0	5	3	5	3	0.745	0.85	1.015	1.23	1.508	201354	150023	171192	204276	247653	303638
P68371	Tubulin beta-4B chain OS=Homo sapiens GN=TUBB4B PE=1 SV=1	0	40	12	74	2	0.6	0.791	0.01	0.696	0.838	362772	217795	286799		252369	303982
O75477	Erlin-1 OS=Homo sapiens GN=ERLIN1 PE=1 SV=1	0	11	3	10	3	0.98	0.959	1.193	0.886	0.829	367226	359900	352234	438226	325315	304542
Q12907	Vesicular integral-membrane protein VIP36 OS=Homo sapiens GN=LMAN2 PE=1 SV=1	0	6	2	4	2	1.057	1.052	0.933	0.876	0.877	348641	368465	366723	325406	305512	305853
P19013	Keratin, type II cytoskeletal 4 OS=Homo sapiens GN=KRT4 PE=1 SV=4	0.001	5	3	6	1	0.877	0.767	1.478	0.894	0.963	318055	278922	244082	469974	284279	306363
O43324	Eukaryotic translation elongation factor 1 epsilon-1 OS=Homo sapiens GN=EEF1E1 PE=1 SV=1	0	17	3	7	3	1.132	1.037	2.497	2.445	2.118	145770	164971	151173	363985	356460	308801
Q96FW1	Ubiquitin thioesterase OTUB1 OS=Homo sapiens GN=OTUB1 PE=1 SV=2	0	20	4	9	4	0.984	0.973	0.427	0.703	0.732	422075	415314	410818	180429	296698	309058
O75954	Tetraspanin-9 OS=Homo sapiens GN=TSPAN9 PE=1 SV=1	0.001	5	1	2	1	1.812	2.107	0.616	2.177	0.926	333808	604934	703320	205606	726730	309091
Q14802	FXYD domain-containing ion transport regulator 3 OS=Homo sapiens GN=FXYD3 PE=2 SV=1	0	22	1	5	1	0.64	0.808	0.969	0.998	0.87	355236	227355	287164	344217	354412	309185
O14817	Tetraspanin-4 OS=Homo sapiens GN=TSPAN4 PE=1 SV=1	0	13	2	6	2	0.767	0.859	0.992	1.025	1.145	271251	208047	233006	269175	277957	310679
P05109	Protein S100-A8 OS=Homo sapiens GN=S100A8 PE=1 SV=1	0	35	4	8	4	0.757	0.79	0.261	0.336	0.239	1.29813e+06	982109	1.0255e+06	338260	435944	310769
P12830	Cadherin-1 OS=Homo sapiens GN=CDH1 PE=1 SV=3	0	4	3	12	2	0.683	0.818	0.121	0.427	0.533	584049	399181	477584	70862.8	249422	311087
P37235	Hippocalcin-like protein 1 OS=Homo sapiens GN=HPCAL1 PE=1 SV=3	0	12	2	4	2	0.891	0.942	0.413	0.763	0.854	364819	324965	343790	150621	278217	311516
Q9BUF5	Tubulin beta-6 chain OS=Homo sapiens GN=TUBB6 PE=1 SV=1	0	11	4	17	2	0.863	0.82	0.678	1.314	1.328	234789	202623	192499	159100	308617	311792
P63096	Guanine nucleotide-binding protein G(i) subunit alpha-1 OS=Homo sapiens GN=GNAI1 PE=1 SV=2	0	14	4	10	2	0.838	0.883	0.424	0.579	0.678	460432	385777	406783	195070	266691	311953
A6NHG4	D-dopachrome decarboxylase-like protein OS=Homo sapiens GN=DDTL PE=2 SV=1	0.007	6	1	2	1	1.461	1.717	0.558	0.457	0.4	781148	1.1412e+06	1.34112e+06	435661	357041	312306
P31146	Coronin-1A OS=Homo sapiens GN=CORO1A PE=1 SV=4	0	8	3	6	3	0.643	0.722	0.874	0.545	0.585	533761	343351	385168	466747	290810	312439
Q16555	Dihydropyrimidinase-related protein 2 OS=Homo sapiens GN=DPYSL2 PE=1 SV=1	0	6	3	10	3	0.943	1	0.919	0.707	0.895	349850	329894	349878	321516	247392	313079
Q7KZI7	Serine/threonine-protein kinase MARK2 OS=Homo sapiens GN=MARK2 PE=1 SV=2	0	4	3	10	3	0.788	0.775	0.899	0.606	0.522	601486	473683	466130	540500	364726	314052
P61019	Ras-related protein Rab-2A OS=Homo sapiens GN=RAB2A PE=1 SV=1	0	32	6	15	6	1.26	1.113	0.128	0.915	0.819	383329	483012	426642	49237.8	350573	314108
O60763	General vesicular transport factor p115 OS=Homo sapiens GN=USO1 PE=1 SV=2	0	5	4	7	4	0.616	0.718	0.897	0.665	0.588	534591	329332	383887	479552	355594	314193
Q13555	Calcium/calmodulin-dependent protein kinase type II subunit gamma OS=Homo sapiens GN=CAMK2G PE=1 SV=3	0	6	3	4	3	1.058	0.965	1.696	1.226	1.2	262358	277605	253219	445017	321730	314776
P25787	Proteasome subunit alpha type-2 OS=Homo sapiens GN=PSMA2 PE=1 SV=2	0	24	3	6	3	1.154	1.094	1.179	1.632	1.778	177940	205330	194669	209762	290329	316391
Q7L1Q6	Basic leucine zipper and W2 domain-containing protein 1 OS=Homo sapiens GN=BZW1 PE=1 SV=1	0	7	4	12	2	0.776	0.864	0.483	0.542	0.522	608493	472305	525444	294110	330100	317391
P48067	Sodium- and chloride-dependent glycine transporter 1 OS=Homo sapiens GN=SLC6A9 PE=1 SV=3	0	5	2	5	2	0.766	0.729	0.448	0.369	0.376	846051	648054	616638	378671	312027	318255
Q7L5Y9	Macrophage erythroblast attacher OS=Homo sapiens GN=MAEA PE=1 SV=1	0.006	2	1	2	1	0.679	0.794	1.039	0.738	1.213	262399	178222	208471	272727	193634	318287
Q9UJF2	Ras GTPase-activating protein nGAP OS=Homo sapiens GN=RASAL2 PE=1 SV=2	0	2	2	4	2	0.623	0.665	1.302	0.777	0.724	439794	274135	292264	572608	341896	318507
P08243	Asparagine synthetase [glutamine-hydrolyzing] OS=Homo sapiens GN=ASNS PE=1 SV=4	0.001	2	1	4	1	0.997	0.827	0.748	1.008	1.096	291132	290226	240882	217895	293524	319152
Q9NUQ8	ATP-binding cassette sub-family F member 3 OS=Homo sapiens GN=ABCF3 PE=1 SV=2	0	4	2	4	2	0.354	0.451	0.464	0.398	0.59	544042	192458	245107	252304	216525	320915
Q9Y295	Developmentally-regulated GTP-binding protein 1 OS=Homo sapiens GN=DRG1 PE=1 SV=1	0	8	2	4	2	0.936	0.956	0.498	0.733	0.766	419391	392586	400952	208878	307266	321300
Q567U6	Coiled-coil domain-containing protein 93 OS=Homo sapiens GN=CCDC93 PE=1 SV=2	0.005	1	1	2	1	0.74	0.65	1.629	1.38	1.189	271734	201140	176737	442728	375122	323216
O75165	DnaJ homolog subfamily C member 13 OS=Homo sapiens GN=DNAJC13 PE=1 SV=5	0	3	5	9	5	0.813	0.867	1.085	0.982	1.102	295389	240281	256060	320639	290103	325593
Q96RD6	Pannexin-2 OS=Homo sapiens GN=PANX2 PE=2 SV=2	0.007	1	1	2	1	1.304	0.984	2.589	3.35	2.326	140528	183200	138277	363870	470784	326878
Q8N4C8	Misshapen-like kinase 1 OS=Homo sapiens GN=MINK1 PE=1 SV=2	0	3	3	5	3	0.998	1.025	1.039	1.187	1.266	259011	258467	265451	269168	307352	327901
Q05682	Caldesmon OS=Homo sapiens GN=CALD1 PE=1 SV=3	0	3	2	5	2	0.684	0.845	0.329	0.47	0.675	486233	332826	410853	159996	228582	328355
P20042	Eukaryotic translation initiation factor 2 subunit 2 OS=Homo sapiens GN=EIF2S2 PE=1 SV=2	0	9	3	7	3	0.769	0.903	0.678	0.467	0.545	603618	464203	544870	409482	282068	328739
P12004	Proliferating cell nuclear antigen OS=Homo sapiens GN=PCNA PE=1 SV=1	0	14	3	5	3	1.322	1.426	1.326	0.834	0.795	413574	546755	589645	548462	345034	328764
O95834	Echinoderm microtubule-associated protein-like 2 OS=Homo sapiens GN=EML2 PE=1 SV=1	0.001	4	2	5	2	0.83	0.899	0.755	0.606	0.808	409710	340198	368223	309520	248480	331024
Q9H7D7	WD repeat-containing protein 26 OS=Homo sapiens GN=WDR26 PE=1 SV=3	0.001	2	1	2	1	0.809	0.917	1.885	1.355	2.144	155444	125739	142593	292937	210671	333217
P14209	CD99 antigen OS=Homo sapiens GN=CD99 PE=1 SV=1	0.001	5	1	2	1	1.497	1.654	4.287	2.653	2.256	148397	222077	245433	636242	393646	334824
Q01813	ATP-dependent 6-phosphofructokinase, platelet type OS=Homo sapiens GN=PFKP PE=1 SV=2	0	12	7	10	6	1.011	0.877	0.831	0.898	0.765	441197	445909	386824	366822	396240	337453
Q6P9B6	TLD domain-containing protein 1 OS=Homo sapiens GN=TLDC1 PE=1 SV=2	0	8	3	10	3	0.532	0.564	0.167	0.337	0.29	1.17013e+06	622342	659535	194889	394620	338826
P55786	Puromycin-sensitive aminopeptidase OS=Homo sapiens GN=NPEPPS PE=1 SV=2	0	6	5	10	5	1.007	0.911	0.446	0.744	0.74	458008	461288	417314	204246	340612	338832
P04920	Anion exchange protein 2 OS=Homo sapiens GN=SLC4A2 PE=1 SV=4	0	2	2	7	2	1.209	1.264	0.296	1.595	1.755	194206	234720	245432	57496.5	309737	340741
Q15029	116 kDa U5 small nuclear ribonucleoprotein component OS=Homo sapiens GN=EFTUD2 PE=1 SV=1	0	6	4	10	4	0.965	1.003	0.563	0.965	0.873	392355	378755	393671	220992	378795	342355
Q15126	Phosphomevalonate kinase OS=Homo sapiens GN=PMVK PE=1 SV=3	0.001	6	1	2	1	0.734	0.835	0.61	0.407	0.976	350824	257568	292957	214108	142638	342500
Q12906	Interleukin enhancer-binding factor 3 OS=Homo sapiens GN=ILF3 PE=1 SV=3	0	5	3	6	3	0.749	0.921	0.347	0.653	0.631	543070	406931	500348	188681	354689	342792
P49915	GMP synthase [glutamine-hydrolyzing] OS=Homo sapiens GN=GMPS PE=1 SV=1	0.001	3	2	3	2	0.92	1.014	0.776	0.726	0.731	470660	432828	477479	365251	341817	344200
Q07065	Cytoskeleton-associated protein 4 OS=Homo sapiens GN=CKAP4 PE=1 SV=2	0	9	4	8	4	0.714	0.868	0.623	0.518	0.556	626172	447235	543636	390260	324593	347902
P60842	Eukaryotic initiation factor 4A-I OS=Homo sapiens GN=EIF4A1 PE=1 SV=1	0	14	6	10	3	0.79	0.902	0.322	0.406	0.473	738808	583636	666625	237642	300283	349409
O15344	E3 ubiquitin-protein ligase Midline-1 OS=Homo sapiens GN=MID1 PE=1 SV=1	0.001	3	2	3	2	0.529	0.684	1.075	0.509	0.547	640237	338906	438099	688178	326120	350388
O14578	Citron Rho-interacting kinase OS=Homo sapiens GN=CIT PE=1 SV=2	0	4	6	12	6	1.136	1.042	2.231	1.63	1.682	208444	236864	217251	465069	339723	350550
Q92769	Histone deacetylase 2 OS=Homo sapiens GN=HDAC2 PE=1 SV=2	0.001	4	2	4	2	1.029	1.193	1.644	1.664	1.487	235801	242710	281256	387654	392336	350708
Q9Y6G9	Cytoplasmic dynein 1 light intermediate chain 1 OS=Homo sapiens GN=DYNC1LI1 PE=1 SV=3	0	5	2	5	2	0.815	0.886	1.654	1.388	1.695	206986	168641	183452	342331	287318	350862
P42224	Signal transducer and activator of transcription 1-alpha/beta OS=Homo sapiens GN=STAT1 PE=1 SV=2	0.001	3	2	3	2	1.2	1.034	1.061	1.041	0.938	374637	449417	387400	397540	390000	351311
Q15642	Cdc42-interacting protein 4 OS=Homo sapiens GN=TRIP10 PE=1 SV=3	0	4	3	5	3	0.936	1.078	1.311	0.761	0.978	359876	336825	387963	471861	273714	352004
Q07866	Kinesin light chain 1 OS=Homo sapiens GN=KLC1 PE=1 SV=2	0.001	3	2	4	2	1.038	0.959	1.769	1.802	1.972	179128	185936	171864	316896	322746	353293
Q92599	Septin-8 OS=Homo sapiens GN=SEPT8 PE=1 SV=4	0	5	3	9	1	0.734	0.797	1.542	0.746	0.969	364666	267751	290767	562412	271891	353418
Q13247	Serine/arginine-rich splicing factor 6 OS=Homo sapiens GN=SRSF6 PE=1 SV=2	0	12	4	8	2	0.877	1.027	1.329	0.948	1.039	340293	298325	349402	452179	322750	353495
P25398	40S ribosomal protein S12 OS=Homo sapiens GN=RPS12 PE=1 SV=3	0	17	2	8	2	1.197	1.092	1.168	0.859	0.793	446494	534469	487655	521544	383417	354163
P26358	DNA (cytosine-5)-methyltransferase 1 OS=Homo sapiens GN=DNMT1 PE=1 SV=2	0	2	3	5	3	0.834	0.934	0.832	1.426	2.04	173884	145036	162485	144636	247948	354767
Q9NRY4	Rho GTPase-activating protein 35 OS=Homo sapiens GN=ARHGAP35 PE=1 SV=3	0	3	4	8	3	0.25	0.295	0.486	0.388	0.462	772716	193503	227685	375741	299665	356984
Q9NQW7	Xaa-Pro aminopeptidase 1 OS=Homo sapiens GN=XPNPEP1 PE=1 SV=3	0	5	3	7	3	0.924	0.855	0.903	1.204	1.136	315038	291184	269283	284631	379455	358039
Q9BWD1	Acetyl-CoA acetyltransferase, cytosolic OS=Homo sapiens GN=ACAT2 PE=1 SV=2	0.001	5	2	4	2	1.708	1.603	0.929	1.201	1.22	294408	502852	471827	273421	353615	359279
P45974	Ubiquitin carboxyl-terminal hydrolase 5 OS=Homo sapiens GN=USP5 PE=1 SV=2	0	6	4	5	4	0.765	0.895	1.153	1.044	1.286	281076	215031	251619	324183	293491	361339
P60953	Cell division control protein 42 homolog OS=Homo sapiens GN=CDC42 PE=1 SV=2	0	18	3	5	3	1.338	1.121	1.266	1.408	1.491	242612	324720	272041	307262	341628	361778
P02774	Vitamin D-binding protein OS=Homo sapiens GN=GC PE=1 SV=1	0	4	1	4	1	0.915	1.125	0.01	4.31	2.796	129601	118614	145771		558644	362412
P62140	Serine/threonine-protein phosphatase PP1-beta catalytic subunit OS=Homo sapiens GN=PPP1CB PE=1 SV=3	0	24	6	15	1	1.028	1.012	1.18	0.724	0.827	439323	451744	444435	518292	318094	363378
P21291	Cysteine and glycine-rich protein 1 OS=Homo sapiens GN=CSRP1 PE=1 SV=3	0	20	3	7	3	0.836	0.853	1.443	1.183	1.084	335530	280665	286050	484292	396811	363640
Q92673	Sortilin-related receptor OS=Homo sapiens GN=SORL1 PE=1 SV=2	0	2	3	5	3	1.039	1.098	2.224	3.135	2.772	131250	136409	144174	291915	411435	363872
Q9H2K8	Serine/threonine-protein kinase TAO3 OS=Homo sapiens GN=TAOK3 PE=1 SV=2	0	2	2	5	2	0.788	0.896	1.589	0.879	1.025	355935	280601	318833	565440	312830	364919
Q9BSJ8	Extended synaptotagmin-1 OS=Homo sapiens GN=ESYT1 PE=1 SV=1	0.001	3	2	5	2	1.005	1.035	1.201	1.071	1.185	308217	309831	319077	370290	330128	365199
P10644	cAMP-dependent protein kinase type I-alpha regulatory subunit OS=Homo sapiens GN=PRKAR1A PE=1 SV=1	0	22	7	16	7	0.847	0.934	0.426	0.667	0.769	480113	406466	448267	204358	320233	369229
P61978	Heterogeneous nuclear ribonucleoprotein K OS=Homo sapiens GN=HNRNPK PE=1 SV=1	0	10	4	9	4	0.496	0.587	0.372	0.273	0.286	1.29391e+06	641155	759786	481273	353439	369658
P30085	UMP-CMP kinase OS=Homo sapiens GN=CMPK1 PE=1 SV=3	0	13	3	6	3	0.906	0.888	0.586	1.156	1.052	351915	318959	312615	206119	406956	370267
Q92796	Disks large homolog 3 OS=Homo sapiens GN=DLG3 PE=1 SV=2	0.001	5	3	4	3	1.093	1.007	0.731	0.829	0.849	437208	477869	440278	319815	362587	371166
P35232	Prohibitin OS=Homo sapiens GN=PHB PE=1 SV=1	0	11	3	6	3	0.858	0.969	1.48	0.579	0.692	536936	460466	520180	794591	310744	371437
P63208	S-phase kinase-associated protein 1 OS=Homo sapiens GN=SKP1 PE=1 SV=2	0.001	12	2	5	2	1.155	1.133	1.444	1.551	1.437	258962	299079	293530	373998	401672	372193
Q13347	Eukaryotic translation initiation factor 3 subunit I OS=Homo sapiens GN=EIF3I PE=1 SV=1	0	11	3	6	3	1.243	1.4	0.584	0.704	0.74	504359	626730	706163	294504	354863	373467
P68366	Tubulin alpha-4A chain OS=Homo sapiens GN=TUBA4A PE=1 SV=1	0	44	15	62	2	0.685	0.79	1.062	0.892	1.069	349543	239393	276263	371225	311854	373826
P29323	Ephrin type-B receptor 2 OS=Homo sapiens GN=EPHB2 PE=1 SV=5	0	7	5	10	5	0.876	0.907	1.029	0.754	0.739	506256	443644	459249	520770	381561	374054
Q08209	Serine/threonine-protein phosphatase 2B catalytic subunit alpha isoform OS=Homo sapiens GN=PPP3CA PE=1 SV=1	0	5	3	8	3	0.795	0.836	0.76	0.417	0.459	817205	649530	683473	620710	340980	375129
P05455	Lupus La protein OS=Homo sapiens GN=SSB PE=1 SV=2	0	8	3	5	3	0.715	0.8	1.269	0.953	1.174	320484	229262	256240	406625	305397	376115
Q96AC1	Fermitin family homolog 2 OS=Homo sapiens GN=FERMT2 PE=1 SV=1	0.001	3	2	3	2	0.846	0.984	0.371	0.585	0.711	529412	447646	521077	196674	309933	376531
P02533	Keratin, type I cytoskeletal 14 OS=Homo sapiens GN=KRT14 PE=1 SV=4	0	13	6	18	1	0.967	0.908	2.579	1.509	2.944	127937	123694	116122	329938	193060	376696
P30154	Serine/threonine-protein phosphatase 2A 65 kDa regulatory subunit A beta isoform OS=Homo sapiens GN=PPP2R1B PE=1 SV=3	0	8	3	4	1	0.982	0.838	2.113	2.859	2.606	145256	142614	121725	306947	415295	378528
O00764	Pyridoxal kinase OS=Homo sapiens GN=PDXK PE=1 SV=1	0	16	4	5	4	1.175	1.196	0.706	0.867	0.78	485331	570350	580497	342886	420587	378779
O15498	Synaptobrevin homolog YKT6 OS=Homo sapiens GN=YKT6 PE=1 SV=1	0	18	3	11	3	0.992	1.023	0.584	0.744	0.811	467826	464189	478803	273397	348126	379591
P20645	Cation-dependent mannose-6-phosphate receptor OS=Homo sapiens GN=M6PR PE=1 SV=1	0	10	2	6	2	0.498	0.596	1.226	0.931	1.074	353897	176285	210932	433933	329364	379974
Q15833	Syntaxin-binding protein 2 OS=Homo sapiens GN=STXBP2 PE=1 SV=2	0	7	3	9	3	0.986	0.923	0.653	1.16	1.045	363941	358769	336096	237659	422207	380377
Q03169	Tumor necrosis factor alpha-induced protein 2 OS=Homo sapiens GN=TNFAIP2 PE=2 SV=2	0	12	6	9	6	0.543	0.594	0.43	0.411	0.577	659569	357896	391459	283396	271307	380542
P04080	Cystatin-B OS=Homo sapiens GN=CSTB PE=1 SV=2	0	12	1	8	1	0.965	1.066	0.831	0.505	0.478	799722	771451	852682	664504	403479	382062
Q9UQ80	Proliferation-associated protein 2G4 OS=Homo sapiens GN=PA2G4 PE=1 SV=3	0.001	4	2	3	2	0.938	0.937	1.449	1.059	1.129	339377	318456	318083	491591	359368	383199
O75131	Copine-3 OS=Homo sapiens GN=CPNE3 PE=1 SV=1	0	6	3	4	3	1.076	1.059	2.208	1.417	1.507	255300	274623	270458	563825	361726	384684
Q14192	Four and a half LIM domains protein 2 OS=Homo sapiens GN=FHL2 PE=1 SV=3	0	13	4	8	4	0.815	0.811	0.624	0.608	0.554	696856	568007	564969	434834	423965	385858
P53992	Protein transport protein Sec24C OS=Homo sapiens GN=SEC24C PE=1 SV=3	0	3	3	8	3	0.757	0.854	0.572	0.618	0.694	556292	420868	475240	318305	343643	386048
Q2VPK5	Cytoplasmic tRNA 2-thiolation protein 2 OS=Homo sapiens GN=CTU2 PE=1 SV=1	0.016	3	1	2	1	1.165	1.306	2.161	1.75	7.679	50340.1	58666.3	65722.4	108777	88109.2	386578
P41091	Eukaryotic translation initiation factor 2 subunit 3 OS=Homo sapiens GN=EIF2S3 PE=1 SV=3	0.001	6	2	3	2	0.755	0.803	0.393	0.707	0.692	558698	421749	448592	219701	395004	386862
P47897	Glutamine--tRNA ligase OS=Homo sapiens GN=QARS PE=1 SV=1	0	6	4	8	3	0.523	0.648	0.658	0.489	0.49	792614	414400	513572	521416	387597	388088
Q86YQ8	Copine-8 OS=Homo sapiens GN=CPNE8 PE=1 SV=2	0	10	5	9	5	1.009	0.939	1.344	1.549	1.462	266197	268696	250049	357704	412314	389141
Q9NTK5	Obg-like ATPase 1 OS=Homo sapiens GN=OLA1 PE=1 SV=2	0	7	2	10	2	0.742	0.885	0.511	0.431	0.511	765265	567624	677097	390734	329846	391142
Q9BYN0	Sulfiredoxin-1 OS=Homo sapiens GN=SRXN1 PE=1 SV=2	0.001	15	1	2	1	0.73	0.74	0.9	2.926	3.477	113042	82575.1	83692.3	101743	330723	393040
P62424	60S ribosomal protein L7a OS=Homo sapiens GN=RPL7A PE=1 SV=2	0	23	5	8	5	0.998	0.953	0.429	1.143	1.089	361018	360274	343929	154807	412696	393108
P84095	Rho-related GTP-binding protein RhoG OS=Homo sapiens GN=RHOG PE=1 SV=1	0	23	3	7	3	0.674	0.75	0.406	0.294	0.256	1.53963e+06	1.03812e+06	1.15513e+06	625365	453056	394213
O15143	Actin-related protein 2/3 complex subunit 1B OS=Homo sapiens GN=ARPC1B PE=1 SV=3	0	9	2	11	2	0.873	0.821	0.38	0.23	0.245	1.60786e+06	1.40332e+06	1.32066e+06	610990	369063	394226
Q9Y446	Plakophilin-3 OS=Homo sapiens GN=PKP3 PE=1 SV=1	0.001	3	2	4	2	1.756	1.482	2.614	2.369	1.463	269674	473625	399765	704896	638904	394448
P09651	Heterogeneous nuclear ribonucleoprotein A1 OS=Homo sapiens GN=HNRNPA1 PE=1 SV=5	0	8	3	12	2	0.85	0.828	1.051	0.581	0.583	679509	577832	562569	714366	394663	396399
Q8WUW1	Protein BRICK1 OS=Homo sapiens GN=BRK1 PE=1 SV=1	0.001	21	2	5	2	0.81	0.913	0.424	0.336	0.324	1.23151e+06	997550	1.12466e+06	521846	413414	399206
P54577	Tyrosine--tRNA ligase, cytoplasmic OS=Homo sapiens GN=YARS PE=1 SV=4	0	9	5	13	5	0.821	0.819	0.893	0.653	0.66	605952	497306	496322	541146	395598	400176
Q9NTJ3	Structural maintenance of chromosomes protein 4 OS=Homo sapiens GN=SMC4 PE=1 SV=2	0	5	5	11	5	0.818	0.85	0.808	1.536	2.086	192865	157802	164017	155804	296179	402303
Q7L5N1	COP9 signalosome complex subunit 6 OS=Homo sapiens GN=COPS6 PE=1 SV=1	0.001	5	1	4	1	0.905	0.922	2.131	1.418	1.829	220814	199933	203509	470628	313164	403939
Q7Z460	CLIP-associating protein 1 OS=Homo sapiens GN=CLASP1 PE=1 SV=1	0	1	2	5	2	0.614	0.64	0.65	0.464	0.561	724538	445095	463513	471233	335857	406784
P26599	Polypyrimidine tract-binding protein 1 OS=Homo sapiens GN=PTBP1 PE=1 SV=1	0.001	4	2	3	2	0.947	0.961	1.269	0.866	1.037	395163	374237	379624	501635	342177	409661
P23634	Plasma membrane calcium-transporting ATPase 4 OS=Homo sapiens GN=ATP2B4 PE=1 SV=2	0	10	8	21	4	0.473	0.489	0.27	0.232	0.285	1.44164e+06	681474	705676	388948	333944	411401
Q9HC35	Echinoderm microtubule-associated protein-like 4 OS=Homo sapiens GN=EML4 PE=1 SV=3	0	2	2	6	2	0.745	0.853	0.804	0.772	0.876	469944	350189	400860	378055	362982	411443
Q8N8S7	Protein enabled homolog OS=Homo sapiens GN=ENAH PE=1 SV=2	0	8	4	7	4	0.809	0.868	1.419	0.571	0.642	642040	519227	557487	910829	366349	412295
O75844	CAAX prenyl protease 1 homolog OS=Homo sapiens GN=ZMPSTE24 PE=1 SV=2	0	8	3	7	3	1.199	1.114	0.788	1.346	1.248	332470	398546	370341	262050	447637	415059
P31689	DnaJ homolog subfamily A member 1 OS=Homo sapiens GN=DNAJA1 PE=1 SV=2	0	15	5	18	5	1.577	1.185	2.141	1.961	2.217	187286	295272	221917	400914	367333	415302
Q8IVW8	Protein spinster homolog 2 OS=Homo sapiens GN=SPNS2 PE=1 SV=2	0.001	2	1	2	1	0.94	0.822	4.994	2.241	2.097	198334	186340	162961	990468	444402	415871
Q6P1N0	Coiled-coil and C2 domain-containing protein 1A OS=Homo sapiens GN=CC2D1A PE=1 SV=1	0	4	4	6	4	0.694	0.797	0.414	0.479	0.511	813660	564833	648753	336785	390025	415930
O43396	Thioredoxin-like protein 1 OS=Homo sapiens GN=TXNL1 PE=1 SV=3	0	17	4	11	4	0.644	0.662	0.146	0.509	0.624	669846	431530	443692	98016.6	340820	418018
P61163	Alpha-centractin OS=Homo sapiens GN=ACTR1A PE=1 SV=1	0	15	4	8	4	0.85	0.936	0.941	1.057	1.145	365359	310417	341874	343768	386199	418362
Q15181	Inorganic pyrophosphatase OS=Homo sapiens GN=PPA1 PE=1 SV=2	0	40	7	18	7	1.07	0.939	0.717	0.839	0.798	524968	561777	492890	376471	440460	418991
P18564	Integrin beta-6 OS=Homo sapiens GN=ITGB6 PE=1 SV=2	0	7	4	11	4	0.909	0.957	0.296	0.848	0.8	524117	476474	501432	155348	444656	419176
Q96FZ7	Charged multivesicular body protein 6 OS=Homo sapiens GN=CHMP6 PE=1 SV=3	0	10	2	6	2	0.85	0.934	0.63	0.44	0.422	995065	845991	929816	627191	438116	419805
P51571	Translocon-associated protein subunit delta OS=Homo sapiens GN=SSR4 PE=1 SV=1	0	12	2	6	2	0.642	0.854	0.282	0.159	0.18	2.34843e+06	1.50846e+06	2.00482e+06	662874	372294	421921
P35249	Replication factor C subunit 4 OS=Homo sapiens GN=RFC4 PE=1 SV=2	0.001	4	1	2	1	0.952	0.875	1.865	1.464	1.716	245949	234218	215111	458667	360116	422034
Q99569	Plakophilin-4 OS=Homo sapiens GN=PKP4 PE=1 SV=2	0.001	2	2	3	2	0.833	0.887	1.552	0.876	1.011	418133	348296	370801	649065	366082	422537
P13497	Bone morphogenetic protein 1 OS=Homo sapiens GN=BMP1 PE=1 SV=2	0.001	3	2	3	2	1.757	2.155	2.195	1.038	1.083	390243	685614	840939	856622	405029	422706
Q9H3U1	Protein unc-45 homolog A OS=Homo sapiens GN=UNC45A PE=1 SV=1	0	3	2	4	2	0.635	0.728	1.326	0.868	1.044	410742	260933	299198	544794	356588	428991
P30825	High affinity cationic amino acid transporter 1 OS=Homo sapiens GN=SLC7A1 PE=1 SV=1	0.001	3	2	4	2	1.024	0.959	1.057	1.07	0.857	501349	513346	481010	530070	536675	429870
P02042	Hemoglobin subunit delta OS=Homo sapiens GN=HBD PE=1 SV=2	0.001	13	2	6	2	0.976	1.236	1.864	1.701	1.536	280140	273386	346378	522190	476382	430353
Q9NZL4	Hsp70-binding protein 1 OS=Homo sapiens GN=HSPBP1 PE=1 SV=1	0.001	5	2	2	2	0.913	0.915	1.547	1.023	1.402	307057	280252	281031	474897	314181	430504
Q93100	Phosphorylase b kinase regulatory subunit beta OS=Homo sapiens GN=PHKB PE=1 SV=3	0.001	2	2	3	2	1.124	1.184	1.299	1.252	1.529	281896	316756	333795	366139	353053	430979
Q9P206	Uncharacterized protein KIAA1522 OS=Homo sapiens GN=KIAA1522 PE=1 SV=2	0	3	2	5	2	0.725	0.782	0.878	0.972	1.114	386939	280599	302735	339658	376129	431131
P23381	Tryptophan--tRNA ligase, cytoplasmic OS=Homo sapiens GN=WARS PE=1 SV=2	0.001	4	2	4	2	0.942	0.765	0.819	0.709	0.703	617276	581405	472291	505311	437527	433653
P17858	ATP-dependent 6-phosphofructokinase, liver type OS=Homo sapiens GN=PFKL PE=1 SV=6	0	9	5	11	4	0.817	0.803	0.713	0.661	0.68	637957	521025	512295	454548	422006	434000
P15170	Eukaryotic peptide chain release factor GTP-binding subunit ERF3A OS=Homo sapiens GN=GSPT1 PE=1 SV=1	0.001	10	4	4	4	0.83	0.848	1.383	0.894	0.956	455128	377950	385997	629438	406896	435157
O43633	Charged multivesicular body protein 2a OS=Homo sapiens GN=CHMP2A PE=1 SV=1	0	12	2	13	2	0.806	0.899	0.537	0.523	0.55	790716	637055	711012	424864	413861	435255
P16615	Sarcoplasmic/endoplasmic reticulum calcium ATPase 2 OS=Homo sapiens GN=ATP2A2 PE=1 SV=1	0	3	3	7	3	0.564	0.71	0.283	0.28	0.299	1.47079e+06	829427	1.04449e+06	416104	412149	440259
Q00765	Receptor expression-enhancing protein 5 OS=Homo sapiens GN=REEP5 PE=1 SV=3	0.005	4	1	2	1	1.195	1.29	1.424	1.502	2.671	165957	198277	214114	236295	249316	443295
Q96AE4	Far upstream element-binding protein 1 OS=Homo sapiens GN=FUBP1 PE=1 SV=3	0	7	4	7	4	0.592	0.702	0.834	0.46	0.465	957259	566973	672315	798075	440704	445556
P18433	Receptor-type tyrosine-protein phosphatase alpha OS=Homo sapiens GN=PTPRA PE=1 SV=2	0	5	3	8	3	0.815	0.778	0.314	0.564	0.491	907275	739124	705822	284491	511513	445828
Q7KYR7	Butyrophilin subfamily 2 member A1 OS=Homo sapiens GN=BTN2A1 PE=1 SV=3	0	4	2	4	2	0.943	1.008	1.072	0.798	0.739	603241	568840	608116	646455	481631	446065
P27695	DNA-(apurinic or apyrimidinic site) lyase OS=Homo sapiens GN=APEX1 PE=1 SV=2	0	21	4	8	4	0.963	0.956	0.324	1.136	0.802	559334	538384	534506	181471	635640	448515
Q99447	Ethanolamine-phosphate cytidylyltransferase OS=Homo sapiens GN=PCYT2 PE=1 SV=1	0	9	3	4	3	0.651	0.736	0.427	0.636	0.797	563605	366644	414562	240535	358392	449444
P05198	Eukaryotic translation initiation factor 2 subunit 1 OS=Homo sapiens GN=EIF2S1 PE=1 SV=3	0	18	4	9	4	0.761	0.855	0.627	0.798	0.967	464847	353687	397525	291580	370787	449492
P06702	Protein S100-A9 OS=Homo sapiens GN=S100A9 PE=1 SV=1	0	39	5	19	5	1.114	0.957	2.266	1.488	1.556	289842	322822	277357	656660	431263	451091
Q8TE68	Epidermal growth factor receptor kinase substrate 8-like protein 1 OS=Homo sapiens GN=EPS8L1 PE=1 SV=3	0	10	6	11	6	0.634	0.686	0.846	0.517	0.557	811695	514781	556667	686813	419788	452306
P49458	Signal recognition particle 9 kDa protein OS=Homo sapiens GN=SRP9 PE=1 SV=2	0.009	9	1	2	1	1.188	1.033	2.661	2.21	2.536	178552	212168	184508	475086	394527	452837
P53999	Activated RNA polymerase II transcriptional coactivator p15 OS=Homo sapiens GN=SUB1 PE=1 SV=3	0.001	9	1	6	1	1.199	1.309	1.24	1.636	2.336	195053	233803	255254	241924	319041	455619
Q9NZ01	Very-long-chain enoyl-CoA reductase OS=Homo sapiens GN=TECR PE=1 SV=1	0.001	6	2	3	2	1.009	1.118	1.232	0.764	0.797	573985	578966	641448	707023	438413	457438
P15313	V-type proton ATPase subunit B, kidney isoform OS=Homo sapiens GN=ATP6V1B1 PE=1 SV=3	0.001	6	3	5	3	1.088	1.129	1.426	0.85	1.132	405652	441230	457993	578569	344806	459379
Q99426	Tubulin-folding cofactor B OS=Homo sapiens GN=TBCB PE=1 SV=2	0	18	4	9	4	0.744	0.701	0.917	0.539	0.426	1.07829e+06	802033	755589	989103	581711	459506
P28838	Cytosol aminopeptidase OS=Homo sapiens GN=LAP3 PE=1 SV=3	0	6	3	6	3	0.77	0.832	1.658	0.86	0.917	501120	385703	416980	830723	431159	459693
Q9BXJ4	Complement C1q tumor necrosis factor-related protein 3 OS=Homo sapiens GN=C1QTNF3 PE=1 SV=1	0.002	5	1	2	1	0.564	0.642	0.01	2.047	1.969	233427	131713	149965		477747	459704
P48664	Excitatory amino acid transporter 4 OS=Homo sapiens GN=SLC1A6 PE=2 SV=1	0.022	1	1	2	1	0.927	0.998	0.861	0.737	0.695	662585	613913	661492	570654	488513	460638
Q9Y2J8	Protein-arginine deiminase type-2 OS=Homo sapiens GN=PADI2 PE=1 SV=2	0	8	5	12	5	0.88	0.895	0.632	0.987	1.116	412827	363226	369425	260965	407443	460681
P22307	Non-specific lipid-transfer protein OS=Homo sapiens GN=SCP2 PE=1 SV=2	0	4	3	6	3	0.934	0.856	0.715	0.971	1.182	389712	363917	333748	278717	378563	460702
P20339	Ras-related protein Rab-5A OS=Homo sapiens GN=RAB5A PE=1 SV=2	0	20	3	10	3	0.531	0.616	0.291	0.281	0.368	1.25185e+06	664619	770699	363756	351936	461059
P07358	Complement component C8 beta chain OS=Homo sapiens GN=C8B PE=1 SV=3	0	5	2	6	2	0.885	0.87	2.502	2.28	2.243	207534	183576	180538	519230	473146	465493
Q9P289	Serine/threonine-protein kinase 26 OS=Homo sapiens GN=STK26 PE=1 SV=2	0	8	3	6	3	0.847	0.822	1.294	1.115	1.25	374834	317498	308197	484905	417933	468647
O00471	Exocyst complex component 5 OS=Homo sapiens GN=EXOC5 PE=1 SV=1	0	10	6	10	6	0.886	0.939	0.612	0.611	0.616	770185	682325	723586	471721	470849	474625
P11216	Glycogen phosphorylase, brain form OS=Homo sapiens GN=PYGB PE=1 SV=5	0	8	6	14	6	0.794	0.81	0.768	0.787	0.735	655394	520378	530603	503302	515966	481426
P40763	Signal transducer and activator of transcription 3 OS=Homo sapiens GN=STAT3 PE=1 SV=2	0	5	3	6	3	0.785	0.844	0.929	0.573	0.696	694861	545602	586666	645668	397976	483530
Q8NBS9	Thioredoxin domain-containing protein 5 OS=Homo sapiens GN=TXNDC5 PE=1 SV=2	0	11	4	11	4	0.773	0.884	0.676	0.345	0.456	1.05991e+06	819802	937395	716758	366136	483698
Q4KMP7	TBC1 domain family member 10B OS=Homo sapiens GN=TBC1D10B PE=1 SV=3	0.001	1	1	2	1	0.641	0.666	0.56	0.504	0.519	938675	601694	624716	526050	472724	487244
Q9UHB9	Signal recognition particle subunit SRP68 OS=Homo sapiens GN=SRP68 PE=1 SV=2	0	10	5	9	5	0.839	0.94	0.918	0.896	0.895	546127	458469	513118	501192	489588	488856
P43490	Nicotinamide phosphoribosyltransferase OS=Homo sapiens GN=NAMPT PE=1 SV=1	0	13	6	11	6	1.127	1.175	0.861	0.74	0.77	635238	715830	746460	546641	469767	489139
Q14766	Latent-transforming growth factor beta-binding protein 1 OS=Homo sapiens GN=LTBP1 PE=1 SV=4	0	3	4	9	4	0.669	0.792	1.671	1.522	1.5	326903	218600	259018	546279	497475	490257
Q6P2Q9	Pre-mRNA-processing-splicing factor 8 OS=Homo sapiens GN=PRPF8 PE=1 SV=2	0	4	8	17	8	0.936	0.939	0.539	1.164	1.054	468508	438692	440064	252748	545364	493740
Q99959	Plakophilin-2 OS=Homo sapiens GN=PKP2 PE=1 SV=2	0.001	2	2	4	2	0.816	0.845	0.633	0.425	0.379	1.30432e+06	1.06411e+06	1.10261e+06	826154	554410	494350
Q7Z406	Myosin-14 OS=Homo sapiens GN=MYH14 PE=1 SV=2	0	8	14	45	9	0.72	0.809	0.66	0.557	0.739	671546	483720	543359	443221	373819	495999
P30520	Adenylosuccinate synthetase isozyme 2 OS=Homo sapiens GN=ADSS PE=1 SV=3	0	5	2	3	2	1.081	1.07	1.075	1.234	1.302	384493	415624	411308	413232	474464	500758
P14543	Nidogen-1 OS=Homo sapiens GN=NID1 PE=1 SV=3	0.004	1	1	2	1	0.875	0.952	1.213	1.099	1.144	439079	384395	418077	532604	482753	502284
Q99436	Proteasome subunit beta type-7 OS=Homo sapiens GN=PSMB7 PE=1 SV=1	0.001	4	1	2	1	1.339	1.272	1.188	1.932	1.791	280479	375582	356727	333264	541787	502317
Q96TA1	Niban-like protein 1 OS=Homo sapiens GN=FAM129B PE=1 SV=3	0	5	3	6	3	1.133	1.093	1.224	1.302	1.376	365995	414760	399880	448072	476483	503591
Q13185	Chromobox protein homolog 3 OS=Homo sapiens GN=CBX3 PE=1 SV=4	0.001	6	1	2	1	0.786	0.778	0.475	1.341	1.583	319071	250949	248344	151585	427739	505087
Q92734	Protein TFG OS=Homo sapiens GN=TFG PE=1 SV=2	0	11	3	8	3	0.637	0.755	0.381	0.281	0.284	1.78197e+06	1.13548e+06	1.34536e+06	679475	501381	505950
P48449	Lanosterol synthase OS=Homo sapiens GN=LSS PE=1 SV=1	0	6	4	13	4	0.995	1.062	0.917	0.822	0.813	622742	619676	661363	570797	511874	506169
P01008	Antithrombin-III OS=Homo sapiens GN=SERPINC1 PE=1 SV=1	0.001	3	2	4	2	1.684	1.72	9.61	9.541	12.958	39332.6	66225.5	67661.3	377986	375287	509653
Q9NX02	NACHT, LRR and PYD domains-containing protein 2 OS=Homo sapiens GN=NLRP2 PE=1 SV=1	0	5	5	11	5	0.618	0.723	0.497	0.348	0.42	1.22431e+06	756084	885076	608275	425847	513879
Q01970	1-phosphatidylinositol 4,5-bisphosphate phosphodiesterase beta-3 OS=Homo sapiens GN=PLCB3 PE=1 SV=2	0.001	2	3	6	3	0.819	0.887	2.869	1.253	1.699	302653	247725	268356	868437	379227	514112
P59998	Actin-related protein 2/3 complex subunit 4 OS=Homo sapiens GN=ARPC4 PE=1 SV=3	0	27	4	12	4	1.156	1.019	1.191	0.897	0.804	640751	740886	652824	763446	574998	514854
Q9Y266	Nuclear migration protein nudC OS=Homo sapiens GN=NUDC PE=1 SV=1	0	13	4	7	4	0.929	0.917	0.437	0.607	0.708	728756	676712	668067	318375	442143	516289
P04040	Catalase OS=Homo sapiens GN=CAT PE=1 SV=3	0	12	5	15	5	1.099	1.253	1.344	0.729	0.998	517562	569018	648729	695576	377413	516570
P49773	Histidine triad nucleotide-binding protein 1 OS=Homo sapiens GN=HINT1 PE=1 SV=2	0.001	17	2	5	2	0.782	0.917	0.391	0.249	0.214	2.41841e+06	1.89032e+06	2.21772e+06	945850	603109	517419
Q9UBF2	Coatomer subunit gamma-2 OS=Homo sapiens GN=COPG2 PE=1 SV=1	0	5	4	9	3	0.806	0.952	0.562	0.741	0.729	710927	573088	676657	399372	526657	518256
Q9NS15	Latent-transforming growth factor beta-binding protein 3 OS=Homo sapiens GN=LTBP3 PE=1 SV=4	0	2	3	4	3	0.821	0.995	3.024	4.831	3.733	139148	114304	138464	420746	672159	519380
P07741	Adenine phosphoribosyltransferase OS=Homo sapiens GN=APRT PE=1 SV=2	0.001	14	3	6	3	0.907	0.974	0.656	0.506	0.469	1.10957e+06	1.00623e+06	1.08069e+06	727805	560919	520110
Q9NY33	Dipeptidyl peptidase 3 OS=Homo sapiens GN=DPP3 PE=1 SV=2	0	9	6	14	6	0.885	0.969	1.371	0.578	0.501	1.04126e+06	921321	1.00857e+06	1.42792e+06	601364	521204
Q9UIA9	Exportin-7 OS=Homo sapiens GN=XPO7 PE=1 SV=3	0	3	3	4	3	0.858	0.941	1.657	1.477	1.48	352184	302329	331560	583714	520225	521214
P62701	40S ribosomal protein S4, X isoform OS=Homo sapiens GN=RPS4X PE=1 SV=2	0	20	5	10	5	1.168	1.118	1.686	1.218	1.279	408334	476833	456567	688574	497462	522095
P48556	26S proteasome non-ATPase regulatory subunit 8 OS=Homo sapiens GN=PSMD8 PE=1 SV=2	0.004	4	2	3	2	0.827	0.964	0.867	0.709	0.718	727597	601681	701314	630653	515767	522241
Q9NTJ5	Phosphatidylinositide phosphatase SAC1 OS=Homo sapiens GN=SACM1L PE=1 SV=2	0	5	3	6	3	0.627	0.777	0.433	0.32	0.274	1.9083e+06	1.1965e+06	1.48182e+06	826068	609882	522567
O43747	AP-1 complex subunit gamma-1 OS=Homo sapiens GN=AP1G1 PE=1 SV=5	0	4	3	7	3	1.139	1.129	0.549	0.77	0.755	701951	799563	792202	385416	540511	530116
P16401	Histone H1.5 OS=Homo sapiens GN=HIST1H1B PE=1 SV=3	0	21	5	15	3	1.584	1.405	1.132	1.092	0.989	542887	859889	762662	614415	592674	537031
P06396	Gelsolin OS=Homo sapiens GN=GSN PE=1 SV=1	0	4	3	5	3	0.947	0.964	1.055	0.785	0.884	608726	576395	586906	641957	478057	538303
Q9UMS4	Pre-mRNA-processing factor 19 OS=Homo sapiens GN=PRPF19 PE=1 SV=1	0	3	1	4	1	1.441	1.355	2.491	1.943	1.888	287307	413978	389246	715631	558251	542503
P61020	Ras-related protein Rab-5B OS=Homo sapiens GN=RAB5B PE=1 SV=1	0	11	2	6	2	0.577	0.638	0.942	0.403	0.502	1.08275e+06	625113	690711	1.02022e+06	436642	543335
P61225	Ras-related protein Rap-2b OS=Homo sapiens GN=RAP2B PE=1 SV=1	0	28	5	10	3	0.907	0.887	0.39	0.603	0.593	916887	832063	813257	357569	553010	543713
O43865	Adenosylhomocysteinase 2 OS=Homo sapiens GN=AHCYL1 PE=1 SV=2	0	9	4	12	3	0.493	0.634	0.239	0.142	0.236	2.3047e+06	1.1356e+06	1.46035e+06	549737	326803	543795
O43491	Band 4.1-like protein 2 OS=Homo sapiens GN=EPB41L2 PE=1 SV=1	0	13	10	21	9	0.8	0.813	0.892	0.802	0.827	661717	529171	538070	590490	530958	546982
P36021	Monocarboxylate transporter 8 OS=Homo sapiens GN=SLC16A2 PE=1 SV=2	0	2	1	4	1	0.681	0.746	0.779	0.647	0.754	727295	495155	542397	566687	470890	548257
P50502	Hsc70-interacting protein OS=Homo sapiens GN=ST13 PE=1 SV=2	0	15	4	14	4	1.003	0.989	0.443	0.675	0.697	790138	792456	781484	349929	533663	550620
P36543	V-type proton ATPase subunit E 1 OS=Homo sapiens GN=ATP6V1E1 PE=1 SV=1	0.001	4	1	4	1	0.833	0.799	0.519	0.754	0.981	562490	468666	449557	291733	424246	551610
Q16531	DNA damage-binding protein 1 OS=Homo sapiens GN=DDB1 PE=1 SV=1	0.001	1	1	2	1	1.292	1.398	0.703	1.215	1.284	430437	556007	601941	302530	523062	552698
Q13404	Ubiquitin-conjugating enzyme E2 variant 1 OS=Homo sapiens GN=UBE2V1 PE=1 SV=2	0	21	2	5	2	1.154	1.072	0.627	1.027	1.036	534644	616869	573144	335093	549070	553774
P08174	Complement decay-accelerating factor OS=Homo sapiens GN=CD55 PE=1 SV=4	0	12	4	4	4	1.02	1.075	1.347	1.123	1.065	522429	532934	561765	703681	586523	556356
Q8NI77	Kinesin-like protein KIF18A OS=Homo sapiens GN=KIF18A PE=1 SV=2	0	5	4	8	4	0.815	0.893	0.457	0.467	0.488	1.14043e+06	929561	1.01813e+06	521173	532385	556977
O00192	Armadillo repeat protein deleted in velo-cardio-facial syndrome OS=Homo sapiens GN=ARVCF PE=1 SV=1	0	6	4	8	4	0.829	0.969	0.51	0.562	0.61	915079	758984	886694	466626	514484	557836
P62070	Ras-related protein R-Ras2 OS=Homo sapiens GN=RRAS2 PE=1 SV=1	0	27	5	10	5	0.98	1.039	0.707	0.552	0.563	990386	970980	1.02891e+06	699823	546221	557934
O00231	26S proteasome non-ATPase regulatory subunit 11 OS=Homo sapiens GN=PSMD11 PE=1 SV=3	0	9	3	6	3	1.143	1.091	1.573	3.528	3.937	141797	162106	154755	223087	500317	558304
P49189	4-trimethylaminobutyraldehyde dehydrogenase OS=Homo sapiens GN=ALDH9A1 PE=1 SV=3	0	4	2	5	2	1.003	1.039	0.715	0.785	1.007	555235	557151	577098	397014	435927	559292
P20340	Ras-related protein Rab-6A OS=Homo sapiens GN=RAB6A PE=1 SV=3	0	14	4	9	2	0.929	1.029	1.592	1.124	1.202	468119	434688	481588	745392	526383	562862
Q16851	UTP--glucose-1-phosphate uridylyltransferase OS=Homo sapiens GN=UGP2 PE=1 SV=5	0	11	5	10	5	0.999	0.915	0.674	0.666	0.656	858543	857679	785348	578502	572130	562895
P29692	Elongation factor 1-delta OS=Homo sapiens GN=EEF1D PE=1 SV=5	0	12	3	6	3	0.988	0.981	1.796	4.413	5.251	107303	106045	105280	192691	473517	563492
P18669	Phosphoglycerate mutase 1 OS=Homo sapiens GN=PGAM1 PE=1 SV=2	0	17	3	11	3	1.471	1.278	0.518	1.425	1.545	366537	539306	468543	189747	522317	566263
Q96KP1	Exocyst complex component 2 OS=Homo sapiens GN=EXOC2 PE=1 SV=1	0	5	4	11	4	0.711	0.796	0.441	0.466	0.526	1.08621e+06	772373	864462	479503	506333	571318
P27694	Replication protein A 70 kDa DNA-binding subunit OS=Homo sapiens GN=RPA1 PE=1 SV=2	0	3	2	4	2	1.183	1.148	2.114	2.112	2.133	269394	318605	309192	569509	568868	574735
Q8TAA9	Vang-like protein 1 OS=Homo sapiens GN=VANGL1 PE=1 SV=1	0	6	3	8	3	0.649	0.757	0.426	0.369	0.368	1.56271e+06	1.01494e+06	1.18283e+06	665128	576888	575007
P28072	Proteasome subunit beta type-6 OS=Homo sapiens GN=PSMB6 PE=1 SV=4	0.001	13	3	4	3	1.148	1.143	0.808	0.477	0.543	1.05844e+06	1.21527e+06	1.2098e+06	855202	504561	575236
Q14203	Dynactin subunit 1 OS=Homo sapiens GN=DCTN1 PE=1 SV=3	0	7	7	11	7	0.77	0.855	0.899	0.79	0.945	615464	473641	526117	553498	486310	581411
Q86V21	Acetoacetyl-CoA synthetase OS=Homo sapiens GN=AACS PE=1 SV=1	0	7	4	7	4	0.74	0.828	0.799	0.594	0.581	1.00068e+06	740784	828161	799386	594217	581483
P09382	Galectin-1 OS=Homo sapiens GN=LGALS1 PE=1 SV=2	0.001	13	2	3	2	0.746	0.598	0.607	0.454	0.385	1.51446e+06	1.12916e+06	906027	918996	688188	582499
O14908	PDZ domain-containing protein GIPC1 OS=Homo sapiens GN=GIPC1 PE=1 SV=2	0	16	4	15	4	0.579	0.615	0.232	0.408	0.461	1.26552e+06	732231	777986	293199	516466	583409
P17980	26S protease regulatory subunit 6A OS=Homo sapiens GN=PSMC3 PE=1 SV=3	0	13	4	8	4	0.827	0.955	0.771	0.86	0.743	786982	651108	751637	606554	676422	584838
O15371	Eukaryotic translation initiation factor 3 subunit D OS=Homo sapiens GN=EIF3D PE=1 SV=1	0	13	3	7	3	0.874	1.107	0.794	1.084	1.266	462659	404289	512219	367561	501641	585767
P23284	Peptidyl-prolyl cis-trans isomerase B OS=Homo sapiens GN=PPIB PE=1 SV=2	0	24	5	8	5	0.877	0.954	0.664	0.51	0.592	990397	868667	944695	658048	504947	585907
O75821	Eukaryotic translation initiation factor 3 subunit G OS=Homo sapiens GN=EIF3G PE=1 SV=2	0.001	7	2	6	2	1.099	1.23	1.263	0.803	0.94	626362	688639	770731	790865	502912	588652
Q9UBQ0	Vacuolar protein sorting-associated protein 29 OS=Homo sapiens GN=VPS29 PE=1 SV=1	0	12	2	6	2	0.984	0.918	0.824	0.785	0.651	904957	890362	830760	746082	710665	589225
Q9NV70	Exocyst complex component 1 OS=Homo sapiens GN=EXOC1 PE=1 SV=4	0	3	3	5	3	0.686	0.703	0.57	0.447	0.437	1.34974e+06	925890	948631	769850	603824	589746
P19256	Lymphocyte function-associated antigen 3 OS=Homo sapiens GN=CD58 PE=1 SV=1	0.001	4	1	2	1	0.738	0.814	0.435	0.342	0.403	1.46768e+06	1.08332e+06	1.1947e+06	639055	501877	590940
Q01105	Protein SET OS=Homo sapiens GN=SET PE=1 SV=3	0	7	2	4	2	1.05	1.015	1.579	2.269	4.46	132548	139174	134579	209295	300692	591209
P48509	CD151 antigen OS=Homo sapiens GN=CD151 PE=1 SV=3	0	7	2	6	2	1.072	0.967	2.342	1.288	1.707	349607	374942	338229	818839	450233	596939
Q9P258	Protein RCC2 OS=Homo sapiens GN=RCC2 PE=1 SV=2	0	7	3	5	3	0.614	0.63	0.674	0.757	0.96	622502	382513	392042	419551	471020	597617
P11021	78 kDa glucose-regulated protein OS=Homo sapiens GN=HSPA5 PE=1 SV=2	0	22	10	31	8	1.107	1.08	0.912	0.766	0.862	693275	767374	748445	632532	531080	597673
Q14683	Structural maintenance of chromosomes protein 1A OS=Homo sapiens GN=SMC1A PE=1 SV=2	0	2	3	5	3	0.934	1.021	2.464	1.915	2.382	251151	234555	256424	618792	480926	598281
P17612	cAMP-dependent protein kinase catalytic subunit alpha OS=Homo sapiens GN=PRKACA PE=1 SV=2	0	12	4	10	2	0.619	0.621	0.523	0.5	0.573	1.04658e+06	647959	650159	546926	523254	600103
P55196	Afadin OS=Homo sapiens GN=MLLT4 PE=1 SV=3	0	5	7	13	7	0.612	0.676	0.493	0.317	0.389	1.5442e+06	945146	1.04428e+06	761221	490158	600600
P53990	IST1 homolog OS=Homo sapiens GN=IST1 PE=1 SV=1	0.001	5	2	4	2	1.331	1.423	1.507	1.391	1.5	401987	535055	571853	605662	558983	603010
P62333	26S protease regulatory subunit 10B OS=Homo sapiens GN=PSMC6 PE=1 SV=1	0	20	5	11	5	0.911	1.025	1.436	1.31	1.547	390674	356047	400573	561168	511866	604423
P61081	NEDD8-conjugating enzyme Ubc12 OS=Homo sapiens GN=UBE2M PE=1 SV=1	0.001	11	2	5	2	0.733	0.84	0.641	0.466	0.481	1.25965e+06	923657	1.05764e+06	807264	587048	605391
Q9Y4F1	FERM, RhoGEF and pleckstrin domain-containing protein 1 OS=Homo sapiens GN=FARP1 PE=1 SV=1	0	6	4	14	4	1.292	1.178	1.038	1.198	1.21	500533	646925	589754	519323	599461	605667
P13010	X-ray repair cross-complementing protein 5 OS=Homo sapiens GN=XRCC5 PE=1 SV=3	0	5	3	11	3	1.227	1.083	1.52	2.546	2.229	272524	334441	295194	414283	693842	607534
Q6IQ22	Ras-related protein Rab-12 OS=Homo sapiens GN=RAB12 PE=1 SV=3	0	15	4	8	3	1.116	0.97	0.932	1.2	1.18	514901	574478	499573	479872	617863	607616
Q9H8M9	Protein eva-1 homolog A OS=Homo sapiens GN=EVA1A PE=1 SV=1	0.001	7	1	4	1	1.37	1.379	1.268	1.369	1.44	423586	580494	584304	537185	580000	609951
P58107	Epiplakin OS=Homo sapiens GN=EPPK1 PE=1 SV=2	0	5	4	9	3	0.794	0.851	1.557	0.79	0.95	645736	512635	549684	1.00513e+06	509903	613634
O76003	Glutaredoxin-3 OS=Homo sapiens GN=GLRX3 PE=1 SV=2	0	8	2	6	2	0.867	0.794	2.596	1.005	2.082	299265	259334	237705	776778	300796	623056
P04275	von Willebrand factor OS=Homo sapiens GN=VWF PE=1 SV=4	0.001	1	2	2	2	0.995	0.992	2.012	2.342	2.066	302059	300472	299705	607660	707425	624046
O60841	Eukaryotic translation initiation factor 5B OS=Homo sapiens GN=EIF5B PE=1 SV=4	0.001	2	3	7	3	0.91	0.87	1.322	1.05	1.033	604946	550288	526507	799683	635021	624858
P12955	Xaa-Pro dipeptidase OS=Homo sapiens GN=PEPD PE=1 SV=3	0	6	3	6	3	0.587	0.757	0.185	0.182	0.131	4.79342e+06	2.81276e+06	3.63025e+06	887682	870871	626788
O95373	Importin-7 OS=Homo sapiens GN=IPO7 PE=1 SV=1	0	3	2	6	2	1.134	1.03	0.527	1.568	1.411	446927	506878	460159	235540	700649	630491
P62633	Cellular nucleic acid-binding protein OS=Homo sapiens GN=CNBP PE=1 SV=1	0	18	3	6	3	0.954	0.967	1.15	1.074	0.951	663512	632919	641806	763223	712918	631069
P28066	Proteasome subunit alpha type-5 OS=Homo sapiens GN=PSMA5 PE=1 SV=3	0	12	3	5	3	1.057	1.007	0.881	1.289	1.251	504595	533405	508067	444711	650341	631324
Q02790	Peptidyl-prolyl cis-trans isomerase FKBP4 OS=Homo sapiens GN=FKBP4 PE=1 SV=3	0	5	2	7	2	0.621	0.698	0.665	0.467	0.553	1.15262e+06	716031	804759	766483	538831	637713
P11940	Polyadenylate-binding protein 1 OS=Homo sapiens GN=PABPC1 PE=1 SV=2	0	16	9	18	5	0.644	0.735	0.739	0.443	0.561	1.13722e+06	732611	835390	840684	503416	638498
O00161	Synaptosomal-associated protein 23 OS=Homo sapiens GN=SNAP23 PE=1 SV=1	0	18	3	12	3	0.767	0.733	0.716	0.532	0.502	1.27267e+06	976505	932847	911009	677174	638677
O15020	Spectrin beta chain, non-erythrocytic 2 OS=Homo sapiens GN=SPTBN2 PE=1 SV=3	0	5	11	23	10	0.792	0.857	0.589	0.426	0.473	1.35144e+06	1.07009e+06	1.15882e+06	795635	576015	638762
Q9UGI8	Testin OS=Homo sapiens GN=TES PE=1 SV=1	0	8	3	5	3	0.762	0.845	1.227	0.806	0.865	738982	563213	624705	907072	595656	638931
O14684	Prostaglandin E synthase OS=Homo sapiens GN=PTGES PE=1 SV=2	0.001	11	2	3	2	0.772	0.832	0.626	0.272	0.339	1.88421e+06	1.45548e+06	1.56749e+06	1.17912e+06	512300	639253
Q96AW1	Vesicular, overexpressed in cancer, prosurvival protein 1 OS=Homo sapiens GN=VOPP1 PE=2 SV=1	0.005	5	1	2	1	0.749	0.849	0.821	0.681	0.794	813426	609510	690467	667799	553917	645532
Q68D91	Metallo-beta-lactamase domain-containing protein 2 OS=Homo sapiens GN=MBLAC2 PE=1 SV=3	0	16	3	6	3	0.714	0.737	0.533	1.101	0.82	788927	563033	581825	420407	868659	646669
O60884	DnaJ homolog subfamily A member 2 OS=Homo sapiens GN=DNAJA2 PE=1 SV=1	0	13	5	10	5	0.741	0.786	0.394	0.39	0.341	1.90505e+06	1.41165e+06	1.49643e+06	750195	742752	650037
Q9BZ29	Dedicator of cytokinesis protein 9 OS=Homo sapiens GN=DOCK9 PE=1 SV=2	0	3	6	11	6	0.868	0.868	0.99	0.868	0.937	696832	604568	604882	690105	604611	652817
Q4KMQ2	Anoctamin-6 OS=Homo sapiens GN=ANO6 PE=1 SV=2	0	5	3	11	3	1.026	1.011	0.677	0.516	0.484	1.3636e+06	1.39897e+06	1.37803e+06	923069	704006	659937
P60866	40S ribosomal protein S20 OS=Homo sapiens GN=RPS20 PE=1 SV=1	0	19	2	8	2	1.143	1.397	0.709	0.684	0.737	903302	1.03229e+06	1.26158e+06	640538	617853	665408
Q9UJZ1	Stomatin-like protein 2, mitochondrial OS=Homo sapiens GN=STOML2 PE=1 SV=1	0	10	3	5	3	0.663	0.812	0.967	0.659	0.802	832021	551542	675788	804296	548329	667044
O75083	WD repeat-containing protein 1 OS=Homo sapiens GN=WDR1 PE=1 SV=4	0	19	9	21	9	1.373	1.156	1.428	0.929	0.92	726331	997399	839360	1.03687e+06	674865	668507
Q04637	Eukaryotic translation initiation factor 4 gamma 1 OS=Homo sapiens GN=EIF4G1 PE=1 SV=4	0	3	4	9	4	0.783	0.943	0.792	0.492	0.568	1.17905e+06	923177	1.11173e+06	933861	579630	669191
P35443	Thrombospondin-4 OS=Homo sapiens GN=THBS4 PE=1 SV=2	0	6	4	9	3	0.727	0.946	2.872	2.199	2.539	268653	195298	254194	771640	590716	682231
O75884	Putative hydrolase RBBP9 OS=Homo sapiens GN=RBBP9 PE=1 SV=2	0.009	4	1	2	1	0.727	0.839	0.289	0.23	0.34	2.00726e+06	1.45876e+06	1.68386e+06	579879	461303	682881
P01130	Low-density lipoprotein receptor OS=Homo sapiens GN=LDLR PE=1 SV=1	0	4	3	10	3	1.169	1.158	1.981	1.697	1.605	425862	497884	493165	843805	722633	683311
Q14160	Protein scribble homolog OS=Homo sapiens GN=SCRIB PE=1 SV=4	0	6	8	16	6	0.864	0.925	0.343	0.546	0.559	1.22287e+06	1.05688e+06	1.1312e+06	419280	667167	683365
Q13907	Isopentenyl-diphosphate Delta-isomerase 1 OS=Homo sapiens GN=IDI1 PE=1 SV=2	0	13	2	5	2	1.239	1.04	0.582	1.118	0.888	769845	954099	800749	447803	860523	683505
P52788	Spermine synthase OS=Homo sapiens GN=SMS PE=1 SV=2	0	10	4	7	4	0.883	0.863	0.814	0.546	0.518	1.32373e+06	1.16937e+06	1.14192e+06	1.077e+06	723049	686251
P01116	GTPase KRas OS=Homo sapiens GN=KRAS PE=1 SV=1	0	16	3	5	1	1.098	1.1	1.411	0.902	1.015	678148	744688	745900	957017	611484	688391
Q9Y6Q5	AP-1 complex subunit mu-2 OS=Homo sapiens GN=AP1M2 PE=1 SV=4	0	12	5	10	5	0.482	0.562	0.609	0.387	0.416	1.65821e+06	799964	931636	1.0106e+06	641086	689909
Q9BT78	COP9 signalosome complex subunit 4 OS=Homo sapiens GN=COPS4 PE=1 SV=1	0	13	4	6	4	0.746	0.83	3.611	1.236	1.649	419436	312995	348322	1.51458e+06	518414	691554
P29597	Non-receptor tyrosine-protein kinase TYK2 OS=Homo sapiens GN=TYK2 PE=1 SV=3	0	4	5	8	5	0.621	0.668	0.416	0.474	0.492	1.40984e+06	875834	941283	586881	667801	693176
Q9H7Z7	Prostaglandin E synthase 2 OS=Homo sapiens GN=PTGES2 PE=1 SV=1	0.001	5	2	3	2	0.94	0.857	1.105	0.607	0.679	1.02491e+06	963503	878208	1.13227e+06	621989	695577
O94760	N(G),N(G)-dimethylarginine dimethylaminohydrolase 1 OS=Homo sapiens GN=DDAH1 PE=1 SV=3	0.001	10	3	10	3	0.995	1.123	0.815	0.619	0.817	851587	847628	956655	693722	526911	696123
Q9BR76	Coronin-1B OS=Homo sapiens GN=CORO1B PE=1 SV=1	0	7	4	13	4	0.939	0.98	0.933	0.589	0.55	1.26692e+06	1.18988e+06	1.24168e+06	1.18206e+06	746671	696978
P27105	Erythrocyte band 7 integral membrane protein OS=Homo sapiens GN=STOM PE=1 SV=3	0	24	5	14	5	0.735	0.798	0.466	0.417	0.491	1.42003e+06	1.04303e+06	1.13266e+06	661919	591534	697107
Q9Y3I0	tRNA-splicing ligase RtcB homolog OS=Homo sapiens GN=RTCB PE=1 SV=1	0	9	4	7	4	1.263	1.093	1.853	1.887	2.273	307120	387866	335719	569033	579462	698048
O15551	Claudin-3 OS=Homo sapiens GN=CLDN3 PE=1 SV=1	0	19	3	8	2	1.24	1.385	1.958	1.434	1.523	458795	568996	635636	898417	658011	698627
P11234	Ras-related protein Ral-B OS=Homo sapiens GN=RALB PE=1 SV=1	0	30	4	15	3	1.006	1.116	0.582	0.419	0.366	1.91268e+06	1.92357e+06	2.13506e+06	1.11305e+06	800869	700559
Q9NZT1	Calmodulin-like protein 5 OS=Homo sapiens GN=CALML5 PE=1 SV=2	0	46	5	15	5	1.061	1.017	0.282	0.319	0.336	2.08607e+06	2.214e+06	2.1211e+06	587641	665669	701353
Q53EZ4	Centrosomal protein of 55 kDa OS=Homo sapiens GN=CEP55 PE=1 SV=3	0.001	5	2	4	2	1.482	1.31	3.618	2.586	3.338	211012	312738	276392	763510	545677	704269
P15531	Nucleoside diphosphate kinase A OS=Homo sapiens GN=NME1 PE=1 SV=1	0.001	14	2	5	2	0.952	1.01	0.392	0.493	0.503	1.40311e+06	1.33617e+06	1.41719e+06	549822	692012	706379
Q04941	Proteolipid protein 2 OS=Homo sapiens GN=PLP2 PE=1 SV=1	0.001	9	1	8	1	1.069	1.031	0.957	0.697	0.613	1.15469e+06	1.23433e+06	1.19081e+06	1.10529e+06	804279	707469
P04183	Thymidine kinase, cytosolic OS=Homo sapiens GN=TK1 PE=1 SV=2	0.001	5	1	2	1	1.046	0.947	1.403	1.297	1.49	475196	497010	450109	666937	616309	708049
O60266	Adenylate cyclase type 3 OS=Homo sapiens GN=ADCY3 PE=1 SV=3	0.001	2	2	3	2	1.405	1.26	3.189	1.854	1.956	363043	509970	457326	1.1577e+06	673199	710232
O00186	Syntaxin-binding protein 3 OS=Homo sapiens GN=STXBP3 PE=1 SV=2	0	11	6	16	6	0.814	0.797	0.579	0.63	0.699	1.02278e+06	832295	815410	591754	644830	714790
Q92542	Nicastrin OS=Homo sapiens GN=NCSTN PE=1 SV=2	0.001	3	2	6	2	1.01	0.906	0.717	0.99	0.785	911802	921198	826464	653561	902575	715577
Q9Y277	Voltage-dependent anion-selective channel protein 3 OS=Homo sapiens GN=VDAC3 PE=1 SV=1	0.009	3	1	2	1	1.045	1.063	1.472	0.84	0.969	741787	775280	788673	1.0921e+06	623256	719010
P28070	Proteasome subunit beta type-4 OS=Homo sapiens GN=PSMB4 PE=1 SV=4	0.001	11	2	3	2	1.788	2.149	1.865	1.656	1.478	488116	872598	1.04882e+06	910496	808261	721420
Q8NG11	Tetraspanin-14 OS=Homo sapiens GN=TSPAN14 PE=1 SV=1	0.001	7	2	4	2	1.223	1.21	1.706	1.714	1.726	418474	511922	506247	714027	717252	722085
O14495	Phospholipid phosphatase 3 OS=Homo sapiens GN=PLPP3 PE=1 SV=1	0	7	2	3	2	0.593	0.605	0.702	0.515	0.66	1.09482e+06	649762	662386	768975	563790	722869
Q969X1	Protein lifeguard 3 OS=Homo sapiens GN=TMBIM1 PE=1 SV=2	0	5	1	6	1	0.544	0.634	0.307	0.417	0.428	1.69373e+06	921849	1.07347e+06	520603	706401	724945
P50895	Basal cell adhesion molecule OS=Homo sapiens GN=BCAM PE=1 SV=2	0.001	2	1	2	1	1.515	0.626	1.21	0.78	0.86	844163	1279268	528618	1.02161e+06	658094	725826
P21266	Glutathione S-transferase Mu 3 OS=Homo sapiens GN=GSTM3 PE=1 SV=3	0	31	6	14	6	0.988	1.199	1.43	0.673	0.8	908183	897572	1.08926e+06	1.29856e+06	611504	726877
Q13263	Transcription intermediary factor 1-beta OS=Homo sapiens GN=TRIM28 PE=1 SV=5	0.001	4	3	3	3	0.862	1.02	0.752	0.662	1.007	722109	622269	736556	543149	477809	727315
P61160	Actin-related protein 2 OS=Homo sapiens GN=ACTR2 PE=1 SV=1	0	17	5	15	5	0.603	0.676	0.41	0.347	0.286	2.5513e+06	1.53847e+06	1.72456e+06	1.0472e+06	884393	729262
P09455	Retinol-binding protein 1 OS=Homo sapiens GN=RBP1 PE=1 SV=2	0	34	4	28	4	0.648	0.638	0.265	0.298	0.319	2.29539e+06	1.48802e+06	1.46434e+06	608750	684473	731465
Q5XXA6	Anoctamin-1 OS=Homo sapiens GN=ANO1 PE=1 SV=1	0	4	3	6	3	1.21	1.085	1.336	1.484	1.201	609903	738130	661793	814582	905174	732528
P84098	60S ribosomal protein L19 OS=Homo sapiens GN=RPL19 PE=1 SV=1	0.001	13	2	8	2	0.681	0.755	0.573	0.544	0.596	1.23103e+06	838559	929605	705368	669192	733138
Q14344	Guanine nucleotide-binding protein subunit alpha-13 OS=Homo sapiens GN=GNA13 PE=1 SV=2	0	15	5	15	5	0.884	0.874	0.845	0.647	0.65	1.12749e+06	996336	984913	953128	728985	733139
P30740	Leukocyte elastase inhibitor OS=Homo sapiens GN=SERPINB1 PE=1 SV=1	0	11	3	8	3	0.994	0.981	0.726	0.413	0.4	1.83184e+06	1.82065e+06	1.7962e+06	1.32969e+06	756459	733240
P16402	Histone H1.3 OS=Homo sapiens GN=HIST1H1D PE=1 SV=2	0	22	5	14	3	1.75	1.454	0.489	1.147	0.926	798727	1.39759e+06	1.16118e+06	390628	915780	739385
P24821	Tenascin OS=Homo sapiens GN=TNC PE=1 SV=3	0	2	4	5	4	1.017	1.029	2.723	2.168	2.351	314569	319798	323758	856703	681867	739467
Q96NY8	Nectin-4 OS=Homo sapiens GN=NECTIN4 PE=1 SV=1	0	12	5	9	5	0.708	0.745	0.598	0.561	0.486	1.53005e+06	1.08401e+06	1.14059e+06	915219	857892	743373
P31939	Bifunctional purine biosynthesis protein PURH OS=Homo sapiens GN=ATIC PE=1 SV=3	0	7	4	7	4	0.8	0.873	0.552	0.434	0.457	1.6277e+06	1.30189e+06	1.42086e+06	898980	705766	744277
Q13310	Polyadenylate-binding protein 4 OS=Homo sapiens GN=PABPC4 PE=1 SV=1	0	10	6	14	2	1.303	1.214	1.699	2.754	3.436	216716	282407	263026	368248	596845	744568
Q9Y624	Junctional adhesion molecule A OS=Homo sapiens GN=F11R PE=1 SV=1	0	18	3	7	3	0.987	1.162	1.128	0.705	0.861	867550	856182	1.00778e+06	978255	611542	747020
O14964	Hepatocyte growth factor-regulated tyrosine kinase substrate OS=Homo sapiens GN=HGS PE=1 SV=1	0	6	4	6	4	1.128	1.039	1.689	1.179	1.25	597453	673901	620717	1.00886e+06	704490	747040
Q09028	Histone-binding protein RBBP4 OS=Homo sapiens GN=RBBP4 PE=1 SV=3	0	5	2	5	1	0.696	0.868	0.68	0.527	0.552	1.35743e+06	944847	1.17884e+06	922506	714764	748899
P78310	Coxsackievirus and adenovirus receptor OS=Homo sapiens GN=CXADR PE=1 SV=1	0	19	6	13	6	1.066	1.049	1.844	2.033	2.105	356562	380113	373978	657534	724892	750390
P61221	ATP-binding cassette sub-family E member 1 OS=Homo sapiens GN=ABCE1 PE=1 SV=1	0	10	5	11	5	0.994	1.09	1.397	1.493	2.056	365849	363534	398922	511206	546344	752094
P12268	Inosine-5'-monophosphate dehydrogenase 2 OS=Homo sapiens GN=IMPDH2 PE=1 SV=2	0	15	6	11	6	0.785	0.801	1.794	0.851	1.179	641488	503852	514131	1.15096e+06	545954	756287
P20618	Proteasome subunit beta type-1 OS=Homo sapiens GN=PSMB1 PE=1 SV=2	0	13	3	5	3	1.162	1.295	1.293	0.994	0.975	776174	902107	1.00503e+06	1.00326e+06	771612	756826
P30566	Adenylosuccinate lyase OS=Homo sapiens GN=ADSL PE=1 SV=2	0	6	3	8	3	0.985	1.029	1.283	1.103	1.228	616775	607825	634593	791511	680250	757403
Q9BZQ8	Protein Niban OS=Homo sapiens GN=FAM129A PE=1 SV=1	0	8	6	13	6	0.818	0.75	0.343	0.413	0.344	2.20304e+06	1.80159e+06	1.652e+06	756024	908881	757782
O95347	Structural maintenance of chromosomes protein 2 OS=Homo sapiens GN=SMC2 PE=1 SV=2	0	6	6	11	6	0.847	1.006	0.613	0.882	1.411	538248	455767	541601	329884	474775	759324
P21926	CD9 antigen OS=Homo sapiens GN=CD9 PE=1 SV=4	0	7	3	11	3	1.347	1.026	1.556	1.668	1.73	440112	592940	451565	685032	734118	761443
P60510	Serine/threonine-protein phosphatase 4 catalytic subunit OS=Homo sapiens GN=PPP4C PE=1 SV=1	0	8	2	4	1	0.946	0.864	2.916	4.366	5.065	151718	143564	131036	442365	662453	768423
O43617	Trafficking protein particle complex subunit 3 OS=Homo sapiens GN=TRAPPC3 PE=1 SV=1	0.001	10	2	4	2	1.099	1.015	1.133	1.109	1.072	717161	788314	728120	812627	795678	768796
P57735	Ras-related protein Rab-25 OS=Homo sapiens GN=RAB25 PE=1 SV=2	0.001	8	2	5	2	0.698	0.75	0.511	0.326	0.407	1.88789e+06	1.31867e+06	1.41539e+06	964451	614893	768974
P52565	Rho GDP-dissociation inhibitor 1 OS=Homo sapiens GN=ARHGDIA PE=1 SV=3	0	15	2	11	2	1.344	1.176	0.493	1.072	1.08	722565	971366	849528	356053	774421	780639
Q92900	Regulator of nonsense transcripts 1 OS=Homo sapiens GN=UPF1 PE=1 SV=2	0	9	8	14	8	0.705	0.822	0.198	0.443	0.568	1.37627e+06	970346	1.13153e+06	271973	609353	781972
Q01650	Large neutral amino acids transporter small subunit 1 OS=Homo sapiens GN=SLC7A5 PE=1 SV=2	0	9	4	17	4	0.802	0.766	0.713	0.538	0.558	1.40408e+06	1126451	1.07571e+06	1.00166e+06	755791	783346
O43663	Protein regulator of cytokinesis 1 OS=Homo sapiens GN=PRC1 PE=1 SV=2	0	4	3	7	3	0.768	0.93	0.609	0.437	0.505	1.55279e+06	1.19257e+06	1.44345e+06	946171	679059	783825
P27797	Calreticulin OS=Homo sapiens GN=CALR PE=1 SV=1	0	10	4	9	4	0.874	1.002	0.483	0.313	0.335	2.34822e+06	2.05208e+06	2.35312e+06	1.13319e+06	734581	786020
P17844	Probable ATP-dependent RNA helicase DDX5 OS=Homo sapiens GN=DDX5 PE=1 SV=1	0	11	6	12	3	0.769	0.901	1.152	1.05	1.652	476611	366418	429402	549282	500494	787332
Q9Y3U8	60S ribosomal protein L36 OS=Homo sapiens GN=RPL36 PE=1 SV=3	0.001	20	2	5	2	0.85	0.977	0.06	0.525	0.345	2.28899e+06	1.94601e+06	2.23738e+06	136816	1.20118e+06	788656
P12259	Coagulation factor V OS=Homo sapiens GN=F5 PE=1 SV=4	0	1	3	17	3	0.791	0.777	0.744	0.55	0.497	1.59574e+06	1.26266e+06	1.23939e+06	1.18761e+06	877147	792766
P11717	Cation-independent mannose-6-phosphate receptor OS=Homo sapiens GN=IGF2R PE=1 SV=3	0.001	1	2	2	2	1.034	1.215	2.601	2.689	2.341	338729	350333	411538	880901	910891	792913
P78330	Phosphoserine phosphatase OS=Homo sapiens GN=PSPH PE=1 SV=2	0	32	5	13	5	1.429	1.244	0.55	1.272	1.355	585703	837012	728903	322169	745299	793595
Q13308	Inactive tyrosine-protein kinase 7 OS=Homo sapiens GN=PTK7 PE=1 SV=2	0	4	4	9	4	0.994	0.959	1.026	0.9	1.022	778933	774593	747154	799262	701059	796374
P50851	Lipopolysaccharide-responsive and beige-like anchor protein OS=Homo sapiens GN=LRBA PE=1 SV=4	0	2	5	7	5	0.904	1.052	1.323	0.742	0.874	912857	825031	960492	1.20731e+06	677252	797590
P35606	Coatomer subunit beta' OS=Homo sapiens GN=COPB2 PE=1 SV=2	0	12	9	18	9	0.907	1.015	0.94	0.89	0.94	850510	771356	863057	799385	757191	799666
P50395	Rab GDP dissociation inhibitor beta OS=Homo sapiens GN=GDI2 PE=1 SV=2	0	36	12	32	8	1.518	1.513	0.543	0.694	0.535	1.49627e+06	2.27133e+06	2.26444e+06	812788	1.03839e+06	800261
Q14542	Equilibrative nucleoside transporter 2 OS=Homo sapiens GN=SLC29A2 PE=1 SV=3	0.001	3	1	4	1	1.379	1.212	1.596	2.215	1.943	416413	574361	504769	664417	922532	808948
Q8TCT9	Minor histocompatibility antigen H13 OS=Homo sapiens GN=HM13 PE=1 SV=1	0.002	2	1	2	1	1.291	1.176	1.196	1.039	1.187	683603	882686	803840	817667	710228	811777
Q14533	Keratin, type II cuticular Hb1 OS=Homo sapiens GN=KRT81 PE=1 SV=3	0	7	3	17	3	0.855	0.876	1.119	0.679	0.797	1.04011e+06	889551	910887	1.164e+06	706632	829241
Q13596	Sorting nexin-1 OS=Homo sapiens GN=SNX1 PE=1 SV=3	0	7	4	6	3	0.79	0.805	2.14	1.197	1.442	579789	457748	466622	1.24054e+06	693746	836279
P30408	Transmembrane 4 L6 family member 1 OS=Homo sapiens GN=TM4SF1 PE=1 SV=1	0.001	4	1	3	1	0.678	0.947	0.21	0.082	0.071	1.18005e+07	7.99487e+06	1.11731e+07	2.48082e+06	966676	841246
O95782	AP-2 complex subunit alpha-1 OS=Homo sapiens GN=AP2A1 PE=1 SV=3	0	9	8	17	8	1.034	1.023	1.066	0.949	0.7	1.20272e+06	1.2434e+06	1.23077e+06	1.28234e+06	1.14125e+06	842018
P62136	Serine/threonine-protein phosphatase PP1-alpha catalytic subunit OS=Homo sapiens GN=PPP1CA PE=1 SV=1	0	24	6	14	1	0.83	0.849	0.617	0.671	0.55	1.5352e+06	1.27389e+06	1.30377e+06	946700	1.03019e+06	844808
Q92614	Unconventional myosin-XVIIIa OS=Homo sapiens GN=MYO18A PE=1 SV=3	0	7	11	26	11	0.693	0.795	0.64	0.675	0.757	1.11662e+06	773651	887237	714484	753879	845114
P60228	Eukaryotic translation initiation factor 3 subunit E OS=Homo sapiens GN=EIF3E PE=1 SV=1	0	9	4	7	4	1.131	1.285	1.21	1.603	1.562	541869	612655	696225	655479	868489	846508
Q9BXJ9	N-alpha-acetyltransferase 15, NatA auxiliary subunit OS=Homo sapiens GN=NAA15 PE=1 SV=1	0	6	4	7	4	0.919	0.936	0.74	1.093	1.225	695828	639395	651310	514636	760783	852451
Q5T4S7	E3 ubiquitin-protein ligase UBR4 OS=Homo sapiens GN=UBR4 PE=1 SV=1	0	1	6	10	6	0.696	0.768	0.526	0.462	0.485	1.76264e+06	1.22758e+06	1.35408e+06	926782	813996	854388
O75223	Gamma-glutamylcyclotransferase OS=Homo sapiens GN=GGCT PE=1 SV=1	0	18	3	5	3	1.713	1.462	1.174	1.285	1.457	587193	1.00579e+06	858457	689643	754460	855658
O14493	Claudin-4 OS=Homo sapiens GN=CLDN4 PE=1 SV=1	0	13	2	6	1	2.125	1.751	1.62	4.399	2.201	389560	827862	682231	630905	1.71349e+06	857477
P63244	Receptor of activated protein C kinase 1 OS=Homo sapiens GN=RACK1 PE=1 SV=3	0	13	4	10	4	0.991	1.062	0.851	0.811	0.931	924249	916159	981732	786346	749815	860447
A5YKK6	CCR4-NOT transcription complex subunit 1 OS=Homo sapiens GN=CNOT1 PE=1 SV=2	0	2	3	5	3	0.679	0.689	1.252	1.005	1.022	842731	572242	580811	1.05549e+06	846612	861425
Q04837	Single-stranded DNA-binding protein, mitochondrial OS=Homo sapiens GN=SSBP1 PE=1 SV=1	0.001	21	3	4	3	1.234	1.555	2.321	2.094	3.507	247678	305713	385241	574740	518626	868722
Q9UGT4	Sushi domain-containing protein 2 OS=Homo sapiens GN=SUSD2 PE=1 SV=1	0	18	8	74	8	0.762	0.884	0.317	0.453	0.413	2.10952e+06	1.60659e+06	1.86516e+06	669745	955418	870649
P62195	26S protease regulatory subunit 8 OS=Homo sapiens GN=PSMC5 PE=1 SV=1	0	18	6	14	6	1.004	1.106	0.757	1.364	1.508	579498	581945	640765	438850	790301	873607
Q9HD42	Charged multivesicular body protein 1a OS=Homo sapiens GN=CHMP1A PE=1 SV=1	0.001	8	2	5	2	0.772	0.929	0.912	0.539	0.574	1.5242e+06	1.17626e+06	1.41675e+06	1.38938e+06	821308	875400
Q7KZ85	Transcription elongation factor SPT6 OS=Homo sapiens GN=SUPT6H PE=1 SV=2	0.029	1	1	3	1	0.879	0.959	1.749	1.48	1.724	508673	446917	487887	889628	753083	876852
P50552	Vasodilator-stimulated phosphoprotein OS=Homo sapiens GN=VASP PE=1 SV=3	0	9	3	6	3	0.659	0.655	0.914	0.606	0.723	1.21513e+06	800548	795685	1.11032e+06	735798	878640
Q14019	Coactosin-like protein OS=Homo sapiens GN=COTL1 PE=1 SV=3	0	37	4	12	4	1.268	1.012	0.903	0.949	0.919	964157	1.22253e+06	976198	870649	915461	885892
Q9UHV9	Prefoldin subunit 2 OS=Homo sapiens GN=PFDN2 PE=1 SV=1	0	21	3	6	3	1.248	1.168	2.394	1.218	1.348	657663	820945	767825	1.57438e+06	801183	886489
Q06830	Peroxiredoxin-1 OS=Homo sapiens GN=PRDX1 PE=1 SV=1	0	33	6	21	4	1.375	1.181	1.267	1.379	1.828	484915	666516	572464	614412	668649	886633
Q9UPN3	Microtubule-actin cross-linking factor 1, isoforms 1/2/3/5 OS=Homo sapiens GN=MACF1 PE=1 SV=4	0	1	4	8	4	1.028	0.887	2.767	1.314	1.64	541627	556566	480621	1.49892e+06	711683	888304
Q14254	Flotillin-2 OS=Homo sapiens GN=FLOT2 PE=1 SV=2	0	19	7	15	7	1.006	0.933	1.172	0.818	0.854	1.05451e+06	1.06049e+06	984284	1.23557e+06	862764	900758
P28065	Proteasome subunit beta type-9 OS=Homo sapiens GN=PSMB9 PE=1 SV=2	0.001	5	1	4	1	1.183	1.247	1.888	1.42	1.518	594564	703187	741203	1.12241e+06	844086	902832
Q9NR19	Acetyl-coenzyme A synthetase, cytoplasmic OS=Homo sapiens GN=ACSS2 PE=1 SV=1	0	6	3	8	3	0.912	0.89	1.143	1.007	1.189	759291	692232	676095	867852	764762	902858
Q06323	Proteasome activator complex subunit 1 OS=Homo sapiens GN=PSME1 PE=1 SV=1	0	34	8	11	8	1.023	1.104	1.032	0.686	0.62	1.46001e+06	1.49322e+06	1.6117e+06	1.50729e+06	1.00148e+06	905177
P17655	Calpain-2 catalytic subunit OS=Homo sapiens GN=CAPN2 PE=1 SV=6	0	14	6	10	6	1.011	0.943	1.486	1.795	1.883	481356	486656	453952	715240	864192	906249
O60610	Protein diaphanous homolog 1 OS=Homo sapiens GN=DIAPH1 PE=1 SV=2	0	4	5	8	5	0.752	0.776	1.168	0.695	0.8	1.14298e+06	858961	886755	1.33498e+06	794499	914686
P31943	Heterogeneous nuclear ribonucleoprotein H OS=Homo sapiens GN=HNRNPH1 PE=1 SV=4	0	8	3	4	2	0.636	0.698	0.761	0.52	0.585	1.56874e+06	997223	1.0946e+06	1.19383e+06	816370	917809
Q8WTW3	Conserved oligomeric Golgi complex subunit 1 OS=Homo sapiens GN=COG1 PE=1 SV=1	0	3	2	3	2	1.378	1.262	3.353	3.578	4.004	229614	316454	289827	769801	821669	919431
P36578	60S ribosomal protein L4 OS=Homo sapiens GN=RPL4 PE=1 SV=5	0	22	7	24	7	1.366	1.238	1.21	1.467	1.454	638162	871430	790054	772420	936063	928039
P55884	Eukaryotic translation initiation factor 3 subunit B OS=Homo sapiens GN=EIF3B PE=1 SV=3	0	9	7	17	7	0.727	0.859	0.828	0.782	0.895	1.03842e+06	755153	892125	859645	811570	929779
O95858	Tetraspanin-15 OS=Homo sapiens GN=TSPAN15 PE=1 SV=1	0	12	3	7	3	0.734	0.73	0.611	0.92	0.904	1.0304e+06	756429	752662	629863	948442	931480
P22102	Trifunctional purine biosynthetic protein adenosine-3 OS=Homo sapiens GN=GART PE=1 SV=1	0	5	6	13	6	0.614	0.667	0.526	0.473	0.517	1.81218e+06	1.11341e+06	1.20883e+06	952480	857774	936202
P83881	60S ribosomal protein L36a OS=Homo sapiens GN=RPL36A PE=1 SV=2	0.001	16	2	4	2	0.776	0.807	0.923	0.737	0.725	1.29669e+06	1.00569e+06	1.0465e+06	1.19714e+06	955761	939495
Q6DD88	Atlastin-3 OS=Homo sapiens GN=ATL3 PE=1 SV=1	0	6	4	7	4	1.025	0.973	1.137	1.944	1.991	472728	484562	459891	537482	919137	941094
P11233	Ras-related protein Ral-A OS=Homo sapiens GN=RALA PE=1 SV=1	0	23	4	14	3	1.163	1.079	1.514	1.27	1.496	630947	733642	681083	955076	801459	943835
O00264	Membrane-associated progesterone receptor component 1 OS=Homo sapiens GN=PGRMC1 PE=1 SV=3	0	29	5	26	4	0.802	0.934	0.657	0.698	0.696	1.35646e+06	1.0873e+06	1.26739e+06	891036	947158	944615
P21589	5'-nucleotidase OS=Homo sapiens GN=NT5E PE=1 SV=1	0	7	4	10	4	1.112	0.951	1.665	1.459	1.491	637513	708908	606097	1.06125e+06	929908	950501
O43688	Phospholipid phosphatase 2 OS=Homo sapiens GN=PLPP2 PE=1 SV=1	0	11	3	8	3	0.497	0.585	0.112	0.234	0.247	3.8588e+06	1.91716e+06	2.2564e+06	432698	904681	952362
P78527	DNA-dependent protein kinase catalytic subunit OS=Homo sapiens GN=PRKDC PE=1 SV=3	0	2	7	10	7	0.634	0.854	0.805	0.74	1.166	817046	517955	698126	658033	604246	952639
Q9Y6E2	Basic leucine zipper and W2 domain-containing protein 2 OS=Homo sapiens GN=BZW2 PE=1 SV=1	0	14	6	16	4	0.959	0.958	1.394	0.997	1.03	926481	888599	887179	1.29111e+06	923894	954619
Q02809	Procollagen-lysine,2-oxoglutarate 5-dioxygenase 1 OS=Homo sapiens GN=PLOD1 PE=1 SV=2	0.001	2	1	2	1	1.138	1.287	3.713	3.788	5.106	187886	213836	241766	697654	711738	959392
P23229	Integrin alpha-6 OS=Homo sapiens GN=ITGA6 PE=1 SV=5	0	5	5	9	5	0.833	0.732	0.871	0.96	0.888	1.08167e+06	900958	791580	941788	1.03826e+06	960779
P04843	Dolichyl-diphosphooligosaccharide--protein glycosyltransferase subunit 1 OS=Homo sapiens GN=RPN1 PE=1 SV=1	0	14	8	23	8	0.761	0.89	0.612	0.343	0.39	2.47521e+06	1.88309e+06	2.20405e+06	1.51368e+06	847965	966099
P62879	Guanine nucleotide-binding protein G(I)/G(S)/G(T) subunit beta-2 OS=Homo sapiens GN=GNB2 PE=1 SV=3	0	26	8	29	4	0.808	0.817	1.047	0.691	0.641	1.5152e+06	1.22463e+06	1.23736e+06	1.58682e+06	1.04676e+06	970844
O00410	Importin-5 OS=Homo sapiens GN=IPO5 PE=1 SV=4	0	9	7	16	7	1.295	1.286	0.984	1.049	0.978	992845	1.28575e+06	1.27715e+06	976796	1.04143e+06	971106
P47755	F-actin-capping protein subunit alpha-2 OS=Homo sapiens GN=CAPZA2 PE=1 SV=3	0	39	7	13	7	1.287	1.303	1.308	0.799	0.768	1.2709e+06	1.63565e+06	1.65626e+06	1.66191e+06	1.01549e+06	976139
Q9Y5J5	Pleckstrin homology-like domain family A member 3 OS=Homo sapiens GN=PHLDA3 PE=1 SV=1	0.001	8	1	2	1	0.549	0.615	0.44	0.425	0.385	2.54571e+06	1.39823e+06	1.5644e+06	1.12021e+06	1.08307e+06	981048
Q9Y4L1	Hypoxia up-regulated protein 1 OS=Homo sapiens GN=HYOU1 PE=1 SV=1	0	10	7	17	7	0.946	0.972	0.645	0.948	1.308	752606	712148	731542	485552	713291	984629
O75348	V-type proton ATPase subunit G 1 OS=Homo sapiens GN=ATP6V1G1 PE=1 SV=3	0	24	3	9	3	0.711	0.833	0.761	0.511	0.562	1.75565e+06	1.2477e+06	1.46179e+06	1.33633e+06	896863	986032
P06753	Tropomyosin alpha-3 chain OS=Homo sapiens GN=TPM3 PE=1 SV=2	0	29	10	64	2	0.867	1.05	0.398	0.382	0.443	2.22878e+06	1.93228e+06	2.33952e+06	886913	851675	986990
Q7Z5G4	Golgin subfamily A member 7 OS=Homo sapiens GN=GOLGA7 PE=1 SV=2	0.001	12	2	6	2	1.19	1.169	1.008	0.81	0.795	1.24435e+06	1.48071e+06	1.45499e+06	1.25493e+06	1.00808e+06	989755
Q99747	Gamma-soluble NSF attachment protein OS=Homo sapiens GN=NAPG PE=1 SV=1	0	14	5	10	5	1.131	1.076	1.576	1.033	1.002	988175	1.1178e+06	1.06334e+06	1.55745e+06	1.02083e+06	990299
P30040	Endoplasmic reticulum resident protein 29 OS=Homo sapiens GN=ERP29 PE=1 SV=4	0	15	3	8	3	1.746	1.628	2.263	1.487	1.798	554171	967573	902260	1.2542e+06	823879	996489
P51148	Ras-related protein Rab-5C OS=Homo sapiens GN=RAB5C PE=1 SV=2	0	21	4	12	4	0.562	0.658	0.469	0.422	0.39	2.55908e+06	1.43742e+06	1.68407e+06	1.19927e+06	1.08019e+06	998190
O14818	Proteasome subunit alpha type-7 OS=Homo sapiens GN=PSMA7 PE=1 SV=1	0	35	7	16	7	1.53	1.4	1.711	2.547	2.667	374480	572768	524115	640620	953839	998673
P29992	Guanine nucleotide-binding protein subunit alpha-11 OS=Homo sapiens GN=GNA11 PE=1 SV=2	0	20	6	16	6	1.166	1.072	0.982	0.72	0.603	1.6583e+06	1.93304e+06	1.77819e+06	1.62811e+06	1.19422e+06	999132
P62269	40S ribosomal protein S18 OS=Homo sapiens GN=RPS18 PE=1 SV=3	0	15	2	8	2	0.734	0.783	0.447	0.551	0.595	1.68719e+06	1.23906e+06	1.3215e+06	754623	928873	1.00425e+06
P62899	60S ribosomal protein L31 OS=Homo sapiens GN=RPL31 PE=1 SV=1	0.001	22	3	7	3	1.259	1.286	1.284	1.169	1.235	816797	1.02843e+06	1.05017e+06	1.04872e+06	954613	1.00867e+06
P68036	Ubiquitin-conjugating enzyme E2 L3 OS=Homo sapiens GN=UBE2L3 PE=1 SV=1	0.001	6	1	4	1	1.098	0.942	0.541	0.808	0.703	1.43499e+06	1.57611e+06	1.35189e+06	776295	1.15936e+06	1.00876e+06
Q9Y3F4	Serine-threonine kinase receptor-associated protein OS=Homo sapiens GN=STRAP PE=1 SV=1	0	28	7	14	7	1.162	1.157	1.528	1.338	1.453	694711	807575	803809	1.06151e+06	929785	1.00974e+06
P19440	Gamma-glutamyltranspeptidase 1 OS=Homo sapiens GN=GGT1 PE=1 SV=2	0	10	5	14	5	0.639	0.824	0.521	0.62	0.797	1.27007e+06	811496	1.047e+06	661845	786899	1.01212e+06
P61956	Small ubiquitin-related modifier 2 OS=Homo sapiens GN=SUMO2 PE=1 SV=3	0.001	11	1	3	1	1.467	1.282	2.479	2.027	2.337	435940	639666	558991	1.08055e+06	883543	1.01875e+06
Q9UBM7	7-dehydrocholesterol reductase OS=Homo sapiens GN=DHCR7 PE=1 SV=1	0	5	2	6	2	0.712	0.864	0.369	0.313	0.343	3.00951e+06	2.14133e+06	2.59899e+06	1.1101e+06	942507	1.03076e+06
Q86VI3	Ras GTPase-activating-like protein IQGAP3 OS=Homo sapiens GN=IQGAP3 PE=1 SV=2	0	8	12	30	11	0.735	0.78	0.357	0.479	0.483	2.13833e+06	1.57176e+06	1.66819e+06	764129	1.0249e+06	1.03328e+06
Q9H2G2	STE20-like serine/threonine-protein kinase OS=Homo sapiens GN=SLK PE=1 SV=1	0.001	3	4	7	4	0.999	0.974	1.914	1.186	1.451	714410	713554	696121	1.36726e+06	846954	1.03629e+06
P46459	Vesicle-fusing ATPase OS=Homo sapiens GN=NSF PE=1 SV=3	0	11	8	16	8	0.919	0.96	1.071	0.8	0.917	1.14665e+06	1.05335e+06	1.10033e+06	1.22802e+06	916768	1.05122e+06
P09497	Clathrin light chain B OS=Homo sapiens GN=CLTB PE=1 SV=1	0	16	4	4	4	0.753	0.748	0.981	0.901	0.858	1.22771e+06	924322	917752	1.20434e+06	1.10608e+06	1.05326e+06
Q6P1M3	Lethal(2) giant larvae protein homolog 2 OS=Homo sapiens GN=LLGL2 PE=1 SV=2	0	5	4	16	4	0.647	0.727	0.729	0.928	1.213	868867	562040	631844	633520	806534	1.05414e+06
P30153	Serine/threonine-protein phosphatase 2A 65 kDa regulatory subunit A alpha isoform OS=Homo sapiens GN=PPP2R1A PE=1 SV=4	0	13	6	12	4	1.084	1.1	0.849	0.603	0.576	1.83742e+06	1.99134e+06	2.02052e+06	1.56088e+06	1.10828e+06	1.05858e+06
O95297	Myelin protein zero-like protein 1 OS=Homo sapiens GN=MPZL1 PE=1 SV=1	0	9	2	6	2	0.931	0.964	1.037	1.481	1.646	648681	603657	625072	672535	960746	1.0676e+06
Q9H4G0	Band 4.1-like protein 1 OS=Homo sapiens GN=EPB41L1 PE=1 SV=2	0	16	11	30	10	0.736	0.783	0.165	0.491	0.606	1.80541e+06	1.32809e+06	1.41379e+06	297028	886763	1.09454e+06
P30041	Peroxiredoxin-6 OS=Homo sapiens GN=PRDX6 PE=1 SV=3	0	30	6	21	6	1.292	1.226	0.2	0.904	0.663	1.65729e+06	2.1419e+06	2.03198e+06	332212	1.49773e+06	1.09932e+06
Q99733	Nucleosome assembly protein 1-like 4 OS=Homo sapiens GN=NAP1L4 PE=1 SV=1	0	6	2	11	1	0.629	0.69	0.682	0.75	0.905	1.22022e+06	767533	842201	832713	914654	1.10427e+06
Q13435	Splicing factor 3B subunit 2 OS=Homo sapiens GN=SF3B2 PE=1 SV=2	0.001	2	2	3	2	0.985	1.001	3.944	3.04	4.366	254109	250258	254361	1.00216e+06	772373	1.10937e+06
Q99460	26S proteasome non-ATPase regulatory subunit 1 OS=Homo sapiens GN=PSMD1 PE=1 SV=2	0	8	6	16	6	0.924	0.965	0.7	1.468	1.472	755037	698027	728651	528710	1.10832e+06	1.11137e+06
P43007	Neutral amino acid transporter A OS=Homo sapiens GN=SLC1A4 PE=1 SV=1	0	22	7	19	7	0.895	0.847	0.968	0.921	1.156	962109	860786	814974	931155	886308	1.11221e+06
P83731	60S ribosomal protein L24 OS=Homo sapiens GN=RPL24 PE=1 SV=1	0.009	5	1	4	1	0.603	0.706	0.779	0.704	0.796	1.40139e+06	844479	989125	1.09155e+06	987081	1.11546e+06
O43760	Synaptogyrin-2 OS=Homo sapiens GN=SYNGR2 PE=1 SV=1	0.001	4	1	4	1	0.924	1.013	0.745	0.604	0.525	2.12797e+06	1965819	2.15481e+06	1.58531e+06	1.28455e+06	1.11725e+06
O76094	Signal recognition particle subunit SRP72 OS=Homo sapiens GN=SRP72 PE=1 SV=3	0	9	5	12	5	1.243	1.198	1.722	1.805	1.728	646637	803513	774833	1.11331e+06	1.1673e+06	1.11729e+06
Q16543	Hsp90 co-chaperone Cdc37 OS=Homo sapiens GN=CDC37 PE=1 SV=1	0	19	7	15	7	0.736	0.836	0.805	0.719	0.906	1.23377e+06	907965	1.03137e+06	993794	887230	1.11745e+06
P07305	Histone H1.0 OS=Homo sapiens GN=H1F0 PE=1 SV=3	0	12	2	7	2	2.036	1.603	1.611	2.009	1.789	625432	1.27327e+06	1.00247e+06	1.00761e+06	1.25649e+06	1.11917e+06
P22234	Multifunctional protein ADE2 OS=Homo sapiens GN=PAICS PE=1 SV=3	0	16	6	15	6	1.106	0.978	1.646	1.398	1.405	800781	886027	783009	1.31843e+06	1.11927e+06	1.12533e+06
Q7Z6Z7	E3 ubiquitin-protein ligase HUWE1 OS=Homo sapiens GN=HUWE1 PE=1 SV=3	0	3	13	23	13	0.568	0.639	0.373	0.514	0.508	2.21841e+06	1.26038e+06	1.41684e+06	828136	1.14112e+06	1.12616e+06
Q9NUP9	Protein lin-7 homolog C OS=Homo sapiens GN=LIN7C PE=1 SV=1	0	18	4	10	4	0.675	0.769	0.439	0.401	0.743	1.51942e+06	1.02559e+06	1.16884e+06	667329	608832	1.12946e+06
O60506	Heterogeneous nuclear ribonucleoprotein Q OS=Homo sapiens GN=SYNCRIP PE=1 SV=2	0	8	5	12	3	1.118	0.99	0.823	0.846	0.954	1.18535e+06	1.32539e+06	1.17354e+06	975550	1.00339e+06	1.13072e+06
Q9UPU5	Ubiquitin carboxyl-terminal hydrolase 24 OS=Homo sapiens GN=USP24 PE=1 SV=3	0	5	10	18	10	0.854	0.92	1.044	0.983	1.069	1.05861e+06	903928	973417	1.10499e+06	1.04111e+06	1.13118e+06
P61586	Transforming protein RhoA OS=Homo sapiens GN=RHOA PE=1 SV=1	0	18	3	17	1	0.856	0.93	0.384	0.457	0.401	2.84888e+06	2.43905e+06	2.65057e+06	1.09349e+06	1.3008e+06	1.14137e+06
O60313	Dynamin-like 120 kDa protein, mitochondrial OS=Homo sapiens GN=OPA1 PE=1 SV=3	0	11	10	17	10	0.92	0.888	1.198	0.766	0.879	1.30425e+06	1.19936e+06	1.15876e+06	1.56307e+06	998442	1.14674e+06
P26641	Elongation factor 1-gamma OS=Homo sapiens GN=EEF1G PE=1 SV=3	0	19	6	22	6	0.734	0.842	0.739	0.672	0.756	1.52199e+06	1.11641e+06	1.2817e+06	1.12534e+06	1.02268e+06	1.1505e+06
P22626	Heterogeneous nuclear ribonucleoproteins A2/B1 OS=Homo sapiens GN=HNRNPA2B1 PE=1 SV=2	0	17	6	19	5	0.8	0.874	0.661	0.515	0.594	1.95361e+06	1.56241e+06	1.707e+06	1.29115e+06	1.00593e+06	1.16052e+06
P46782	40S ribosomal protein S5 OS=Homo sapiens GN=RPS5 PE=1 SV=4	0	20	4	11	4	0.83	0.915	0.79	0.634	0.592	1.9644e+06	1.63117e+06	1.79777e+06	1.551e+06	1.24542e+06	1.16336e+06
Q9HB63	Netrin-4 OS=Homo sapiens GN=NTN4 PE=1 SV=2	0	13	5	14	5	1.546	1.279	2.951	3.106	2.15	542248	838365	693751	1.60003e+06	1.684e+06	1.16571e+06
Q92485	Acid sphingomyelinase-like phosphodiesterase 3b OS=Homo sapiens GN=SMPDL3B PE=1 SV=2	0.001	7	3	4	3	0.992	0.962	0.723	0.663	0.632	1.84848e+06	1.83321e+06	1.77766e+06	1.33569e+06	1.2255e+06	1.16834e+06
P13489	Ribonuclease inhibitor OS=Homo sapiens GN=RNH1 PE=1 SV=2	0	19	7	24	7	0.753	0.823	0.313	0.402	0.422	2.77981e+06	2.09366e+06	2.28818e+06	870483	1.11877e+06	1.17209e+06
P38646	Stress-70 protein, mitochondrial OS=Homo sapiens GN=HSPA9 PE=1 SV=2	0	12	8	13	8	0.628	0.743	1.13	0.628	0.803	1.47494e+06	926419	1.09579e+06	1.6673e+06	926599	1.18364e+06
P07737	Profilin-1 OS=Homo sapiens GN=PFN1 PE=1 SV=2	0	54	6	28	6	1.103	1.155	0.22	0.587	0.604	1.96299e+06	2.16483e+06	2.26732e+06	431437	1.15188e+06	1.18479e+06
Q9Y3L5	Ras-related protein Rap-2c OS=Homo sapiens GN=RAP2C PE=1 SV=1	0	35	6	13	4	0.815	0.873	0.671	0.343	0.352	3.38072e+06	2.75559e+06	2.95155e+06	2.26904e+06	1.16112e+06	1.19112e+06
P55011	Solute carrier family 12 member 2 OS=Homo sapiens GN=SLC12A2 PE=1 SV=1	0	10	10	25	10	1.174	1.051	0.862	0.827	0.734	1.62533e+06	1.90856e+06	1.70851e+06	1.4006e+06	1.34464e+06	1.19287e+06
Q15058	Kinesin-like protein KIF14 OS=Homo sapiens GN=KIF14 PE=1 SV=1	0	6	7	12	7	1.186	1.073	1.345	0.932	1.043	1.14468e+06	1.35719e+06	1.22845e+06	1.53981e+06	1.06667e+06	1.19372e+06
Q96A65	Exocyst complex component 4 OS=Homo sapiens GN=EXOC4 PE=1 SV=1	0	10	9	16	9	0.891	0.982	0.934	0.719	0.789	1.51253e+06	1.34701e+06	1.48483e+06	1.41338e+06	1.0882e+06	1.19413e+06
P0C0L4	Complement C4-A OS=Homo sapiens GN=C4A PE=1 SV=2	0	1	2	4	2	1.845	1.619	8.119	13.317	10.4	114971	212123	186104	933485	1.53112e+06	1.1957e+06
Q9UNM6	26S proteasome non-ATPase regulatory subunit 13 OS=Homo sapiens GN=PSMD13 PE=1 SV=2	0	18	7	13	7	1.074	1.059	1.282	1.709	1.678	716405	769394	758565	918254	1.22434e+06	1.20235e+06
P22059	Oxysterol-binding protein 1 OS=Homo sapiens GN=OSBP PE=1 SV=1	0	7	5	10	5	1.003	0.964	1.001	0.921	1.084	1.11069e+06	1.11377e+06	1.07088e+06	1.11126e+06	1.02335e+06	1.20438e+06
Q9NRY6	Phospholipid scramblase 3 OS=Homo sapiens GN=PLSCR3 PE=1 SV=2	0	16	4	8	4	0.778	0.811	0.783	0.552	0.526	2.29961e+06	1.78945e+06	1.86439e+06	1.80064e+06	1.26992e+06	1.20927e+06
P05067	Amyloid beta A4 protein OS=Homo sapiens GN=APP PE=1 SV=3	0	8	4	9	4	0.8	0.91	1.563	1.779	2.127	569115	455275	517813	889314	1.01246e+06	1.21077e+06
Q08170	Serine/arginine-rich splicing factor 4 OS=Homo sapiens GN=SRSF4 PE=1 SV=2	0	8	4	11	2	1.073	1.192	1.309	2.134	3.252	375078	402426	446969	491009	800540	1.21973e+06
Q9NUQ9	Protein FAM49B OS=Homo sapiens GN=FAM49B PE=1 SV=1	0	16	4	13	4	1.157	1.098	0.711	0.673	0.731	1.67148e+06	1.93384e+06	1.83536e+06	1.18887e+06	1.12423e+06	1.2218e+06
Q13200	26S proteasome non-ATPase regulatory subunit 2 OS=Homo sapiens GN=PSMD2 PE=1 SV=3	0	10	8	16	8	0.912	0.849	1.305	1.601	1.513	809535	738330	686997	1.05609e+06	1.2964e+06	1.22496e+06
Q9NPH2	Inositol-3-phosphate synthase 1 OS=Homo sapiens GN=ISYNA1 PE=1 SV=1	0.011	1	1	3	1	1.049	1.334	0.516	0.317	0.337	3.64808e+06	3.82553e+06	4.86712e+06	1.88238e+06	1.15698e+06	1.23047e+06
Q92598	Heat shock protein 105 kDa OS=Homo sapiens GN=HSPH1 PE=1 SV=1	0	7	5	12	5	0.83	0.925	1.312	0.901	0.966	1.27984e+06	1.06239e+06	1.18411e+06	1.67885e+06	1.15292e+06	1.23636e+06
O43776	Asparagine--tRNA ligase, cytoplasmic OS=Homo sapiens GN=NARS PE=1 SV=1	0	7	4	8	4	1.482	1.167	2.634	3.066	3.319	373179	553085	435532	983014	1.14406e+06	1.23866e+06
O75347	Tubulin-specific chaperone A OS=Homo sapiens GN=TBCA PE=1 SV=3	0	26	3	7	3	0.93	1.03	1.742	1.01	1.212	1.02345e+06	951954	1.05466e+06	1.78294e+06	1.03388e+06	1.24056e+06
Q99613	Eukaryotic translation initiation factor 3 subunit C OS=Homo sapiens GN=EIF3C PE=1 SV=1	0	9	6	22	6	0.846	1.038	1.068	1.112	1.316	947360	801611	983549	1.01149e+06	1.05371e+06	1.24704e+06
Q10567	AP-1 complex subunit beta-1 OS=Homo sapiens GN=AP1B1 PE=1 SV=2	0	9	7	21	3	0.911	0.996	0.81	0.601	0.633	1.97201e+06	1.79726e+06	1.96389e+06	1.59683e+06	1.1851e+06	1.24909e+06
Q13464	Rho-associated protein kinase 1 OS=Homo sapiens GN=ROCK1 PE=1 SV=1	0.001	2	3	4	3	0.968	1.071	2.151	1.181	1.679	744935	721309	797918	1.6022e+06	879701	1.25065e+06
P51153	Ras-related protein Rab-13 OS=Homo sapiens GN=RAB13 PE=1 SV=1	0	24	5	10	3	1.193	1.182	1.085	0.888	0.894	1.40192e+06	1.67265e+06	1.6569e+06	1.521e+06	1.24431e+06	1.25388e+06
Q99816	Tumor susceptibility gene 101 protein OS=Homo sapiens GN=TSG101 PE=1 SV=2	0	20	8	15	8	1.036	1.039	1.266	1.479	1.512	830194	859702	862367	1.05069e+06	1.22769e+06	1.25561e+06
P13987	CD59 glycoprotein OS=Homo sapiens GN=CD59 PE=1 SV=1	0	23	3	17	3	0.958	0.934	0.42	0.584	0.268	4.69294e+06	4.49611e+06	4.3827e+06	1.9694e+06	2.74044e+06	1.25573e+06
Q01581	Hydroxymethylglutaryl-CoA synthase, cytoplasmic OS=Homo sapiens GN=HMGCS1 PE=1 SV=2	0	10	4	7	4	1.483	1.311	1.396	1.402	1.351	932695	1.38286e+06	1.22241e+06	1.30234e+06	1.30782e+06	1.25983e+06
P55010	Eukaryotic translation initiation factor 5 OS=Homo sapiens GN=EIF5 PE=1 SV=2	0	12	5	10	5	0.853	0.916	1.441	0.96	1.132	1.1185e+06	953917	1.02492e+06	1.61134e+06	1.07394e+06	1.26633e+06
Q9NVA2	Septin-11 OS=Homo sapiens GN=SEPT11 PE=1 SV=3	0	15	6	13	4	1.032	1.101	1.238	0.659	0.752	1.69797e+06	1.75159e+06	1.8702e+06	2.10249e+06	1.11871e+06	1.27674e+06
P50570	Dynamin-2 OS=Homo sapiens GN=DNM2 PE=1 SV=2	0	13	9	26	9	0.866	0.929	0.577	0.444	0.493	2.59658e+06	2.24795e+06	2.41213e+06	1.49803e+06	1.15416e+06	1.2799e+06
Q9H223	EH domain-containing protein 4 OS=Homo sapiens GN=EHD4 PE=1 SV=1	0	26	11	31	11	0.897	0.849	0.546	0.688	0.673	1.90524e+06	1.70926e+06	1.61813e+06	1.04086e+06	1.31009e+06	1.28171e+06
P15144	Aminopeptidase N OS=Homo sapiens GN=ANPEP PE=1 SV=4	0	9	8	20	8	1.032	1.086	0.989	0.677	0.704	1.82121e+06	1.87901e+06	1.97705e+06	1.80182e+06	1.23244e+06	1.28194e+06
P02786	Transferrin receptor protein 1 OS=Homo sapiens GN=TFRC PE=1 SV=2	0	14	9	19	9	0.858	0.795	0.907	0.96	0.885	1.44965e+06	1.24324e+06	1.15253e+06	1.31531e+06	1.39186e+06	1.28245e+06
Q9HB71	Calcyclin-binding protein OS=Homo sapiens GN=CACYBP PE=1 SV=2	0.003	6	2	4	2	1.142	1.058	2.004	1.148	1.55	831122	949513	879688	1.66524e+06	953778	1.28826e+06
P02771	Alpha-fetoprotein OS=Homo sapiens GN=AFP PE=1 SV=1	0	4	3	5	3	1.072	1.182	3.254	3.926	4.507	286011	306583	337998	930638	1.12282e+06	1.28891e+06
P20073	Annexin A7 OS=Homo sapiens GN=ANXA7 PE=1 SV=3	0	20	8	28	8	1.053	1.291	0.724	0.555	0.593	2.17835e+06	2.29432e+06	2.81201e+06	1.57755e+06	1.20941e+06	1.29079e+06
P05387	60S acidic ribosomal protein P2 OS=Homo sapiens GN=RPLP2 PE=1 SV=1	0	43	4	17	4	0.911	0.97	0.694	1.127	1.205	1.07514e+06	979538	1.04252e+06	745791	1.21202e+06	1.29516e+06
A5D8V6	Vacuolar protein sorting-associated protein 37C OS=Homo sapiens GN=VPS37C PE=1 SV=2	0	9	3	5	3	1.035	1.066	1.412	1.323	1.189	1.09336e+06	1.13145e+06	1.16589e+06	1.54343e+06	1.44605e+06	1.29965e+06
P16144	Integrin beta-4 OS=Homo sapiens GN=ITGB4 PE=1 SV=5	0	6	9	17	9	0.881	0.855	0.647	0.652	0.61	2.13274e+06	1.87809e+06	1.82259e+06	1.38012e+06	1.38976e+06	1.30156e+06
P07384	Calpain-1 catalytic subunit OS=Homo sapiens GN=CAPN1 PE=1 SV=1	0	16	9	21	9	0.951	1.067	0.613	0.483	0.447	2.92743e+06	2.78269e+06	3.12219e+06	1.79315e+06	1.41335e+06	1.30807e+06
P62714	Serine/threonine-protein phosphatase 2A catalytic subunit beta isoform OS=Homo sapiens GN=PPP2CB PE=1 SV=1	0	27	5	17	4	0.908	1.004	0.474	0.501	0.557	2.35388e+06	2.13782e+06	2.36412e+06	1.11502e+06	1.17822e+06	1.31059e+06
P10809	60 kDa heat shock protein, mitochondrial OS=Homo sapiens GN=HSPD1 PE=1 SV=2	0	9	4	12	4	0.664	0.817	0.53	0.441	0.505	2.60089e+06	1.72591e+06	2.12369e+06	1.37855e+06	1.14623e+06	1.31332e+06
P02794	Ferritin heavy chain OS=Homo sapiens GN=FTH1 PE=1 SV=2	0	7	1	4	1	1.471	1.532	4.26	2.373	3.886	339269	498938	519927	1.44543e+06	805206	1.31855e+06
Q01973	Inactive tyrosine-protein kinase transmembrane receptor ROR1 OS=Homo sapiens GN=ROR1 PE=1 SV=2	0	10	7	18	7	0.803	0.816	0.937	0.927	0.747	1.76654e+06	1.41906e+06	1.44181e+06	1.65464e+06	1.63711e+06	1.31999e+06
P01023	Alpha-2-macroglobulin OS=Homo sapiens GN=A2M PE=1 SV=3	0.001	1	2	7	2	0.887	0.999	2.192	2.197	1.942	683653	606702	683028	1.49865e+06	1.50225e+06	1.32758e+06
Q9P265	Disco-interacting protein 2 homolog B OS=Homo sapiens GN=DIP2B PE=1 SV=3	0	7	9	17	8	1.042	1.11	1.156	1.113	1.201	1.11362e+06	1.15996e+06	1.23615e+06	1.28748e+06	1.23909e+06	1.33721e+06
P48444	Coatomer subunit delta OS=Homo sapiens GN=ARCN1 PE=1 SV=1	0	6	3	6	3	0.943	1.043	1.019	0.914	1.093	1.23684e+06	1.16583e+06	1.28964e+06	1.25974e+06	1.13045e+06	1.35127e+06
O43493	Trans-Golgi network integral membrane protein 2 OS=Homo sapiens GN=TGOLN2 PE=1 SV=2	0	8	4	7	4	0.797	0.855	1.943	1.11	1.388	981417	782441	838757	1.90732e+06	1.08926e+06	1.3626e+06
P62906	60S ribosomal protein L10a OS=Homo sapiens GN=RPL10A PE=1 SV=2	0	10	2	8	2	0.881	0.956	0.896	0.725	0.63	2.16192e+06	1.90559e+06	2.06622e+06	1.93721e+06	1.56713e+06	1.36273e+06
P25788	Proteasome subunit alpha type-3 OS=Homo sapiens GN=PSMA3 PE=1 SV=2	0.001	8	2	4	2	0.918	1.017	0.972	0.816	0.911	1.49976e+06	1.37668e+06	1.52535e+06	1.4582e+06	1.22387e+06	1.36691e+06
P07947	Tyrosine-protein kinase Yes OS=Homo sapiens GN=YES1 PE=1 SV=3	0	18	10	26	5	0.679	0.776	0.313	0.307	0.27	5.12208e+06	3.47638e+06	3.97426e+06	1.60552e+06	1.57256e+06	1.38122e+06
Q15019	Septin-2 OS=Homo sapiens GN=SEPT2 PE=1 SV=1	0	25	8	25	8	1.125	1.156	0.735	0.811	0.842	1.64167e+06	1.84761e+06	1.89785e+06	1.20639e+06	1.33113e+06	1.38302e+06
P13928	Annexin A8 OS=Homo sapiens GN=ANXA8 PE=1 SV=3	0	23	6	23	6	0.924	0.878	0.678	0.58	0.55	2.52022e+06	2.32784e+06	2.2119e+06	1.70814e+06	1.46205e+06	1.38735e+06
Q15365	Poly(rC)-binding protein 1 OS=Homo sapiens GN=PCBP1 PE=1 SV=2	0	21	6	18	3	0.936	1.027	0.767	0.523	0.611	2.28656e+06	2.13969e+06	2.34739e+06	1.75318e+06	1.19614e+06	1.39781e+06
O43847	Nardilysin OS=Homo sapiens GN=NRDC PE=1 SV=2	0	7	7	18	7	0.929	0.904	1.425	1.191	1.25	1.12049e+06	1.04146e+06	1.01288e+06	1.59716e+06	1.33413e+06	1.40042e+06
P10586	Receptor-type tyrosine-protein phosphatase F OS=Homo sapiens GN=PTPRF PE=1 SV=2	0	10	13	31	13	1.008	0.996	0.989	1.234	1.199	1.17072e+06	1.18029e+06	1.16589e+06	1.15744e+06	1.44418e+06	1.40416e+06
P37802	Transgelin-2 OS=Homo sapiens GN=TAGLN2 PE=1 SV=3	0	25	5	16	5	1.403	1.259	1.832	1.505	1.544	909499	1.27584e+06	1.14504e+06	1.66622e+06	1.3692e+06	1.40459e+06
Q5VZK9	F-actin-uncapping protein LRRC16A OS=Homo sapiens GN=LRRC16A PE=1 SV=1	0	5	6	10	6	1.012	0.936	1.67	1.238	1.374	1.0243e+06	1.03643e+06	958254	1.71055e+06	1.26832e+06	1.40746e+06
P20020	Plasma membrane calcium-transporting ATPase 1 OS=Homo sapiens GN=ATP2B1 PE=1 SV=3	0	11	10	28	6	1.046	0.979	0.53	0.638	0.625	2.25462e+06	2.35911e+06	2.20835e+06	1.19576e+06	1.4383e+06	1.40926e+06
P52907	F-actin-capping protein subunit alpha-1 OS=Homo sapiens GN=CAPZA1 PE=1 SV=3	0	28	5	20	5	1.137	1.014	0.548	0.811	0.753	1.87114e+06	2.12811e+06	1.89765e+06	1.02514e+06	1.51673e+06	1.4096e+06
P61106	Ras-related protein Rab-14 OS=Homo sapiens GN=RAB14 PE=1 SV=4	0	20	5	12	3	1.202	1.015	0.968	1.249	1.134	1.24498e+06	1.49691e+06	1.26356e+06	1.20483e+06	1.55501e+06	1.41162e+06
Q5JWF2	Guanine nucleotide-binding protein G(s) subunit alpha isoforms XLas OS=Homo sapiens GN=GNAS PE=1 SV=2	0	7	6	15	6	0.626	0.686	0.145	0.261	0.239	5.89839e+06	3.69274e+06	4.04903e+06	857811	1.53993e+06	1.41222e+06
P47895	Aldehyde dehydrogenase family 1 member A3 OS=Homo sapiens GN=ALDH1A3 PE=1 SV=2	0	16	7	19	7	1.112	1.05	1.512	1.117	1.274	1.11365e+06	1.23853e+06	1.16912e+06	1.68349e+06	1.24343e+06	1.41827e+06
P26639	Threonine--tRNA ligase, cytoplasmic OS=Homo sapiens GN=TARS PE=1 SV=3	0	8	6	12	6	0.953	1.044	1.382	0.796	0.803	1.76888e+06	1.68535e+06	1.84679e+06	2.44445e+06	1.40764e+06	1.42051e+06
P61026	Ras-related protein Rab-10 OS=Homo sapiens GN=RAB10 PE=1 SV=1	0	36	6	37	3	0.74	0.796	1.579	0.597	0.793	1.7971e+06	1.32996e+06	1.4308e+06	2.83839e+06	1.07324e+06	1.42503e+06
Q14512	Fibroblast growth factor-binding protein 1 OS=Homo sapiens GN=FGFBP1 PE=1 SV=1	0	19	3	8	3	2.474	1.749	4.169	7.412	4.889	291887	722147	510628	1.21694e+06	2.16349e+06	1.4269e+06
Q12959	Disks large homolog 1 OS=Homo sapiens GN=DLG1 PE=1 SV=2	0	8	6	11	6	1.109	1.179	0.847	1.37	1.149	1.24732e+06	1.38384e+06	1.47003e+06	1.05607e+06	1.70868e+06	1.43368e+06
Q99873	Protein arginine N-methyltransferase 1 OS=Homo sapiens GN=PRMT1 PE=1 SV=2	0	11	4	10	4	0.863	0.919	0.964	1.505	1.898	755344	651553	693937	728222	1.13647e+06	1.43395e+06
Q13641	Trophoblast glycoprotein OS=Homo sapiens GN=TPBG PE=1 SV=1	0	7	3	9	3	1.122	0.94	1.413	0.966	1.07	1.35155e+06	1.51611e+06	1.26994e+06	1.91002e+06	1.30584e+06	1.44584e+06
Q99497	Protein deglycase DJ-1 OS=Homo sapiens GN=PARK7 PE=1 SV=2	0	19	3	9	3	0.852	0.884	0.434	0.516	0.545	2.66097e+06	2.26635e+06	2.35215e+06	1.15562e+06	1.37436e+06	1.45147e+06
Q15738	Sterol-4-alpha-carboxylate 3-dehydrogenase, decarboxylating OS=Homo sapiens GN=NSDHL PE=1 SV=2	0	8	3	6	3	1.277	1.249	1.583	1.155	1.131	1.28878e+06	1.64606e+06	1.60969e+06	2.03971e+06	1.48912e+06	1.45708e+06
Q07020	60S ribosomal protein L18 OS=Homo sapiens GN=RPL18 PE=1 SV=2	0	18	3	9	3	1.495	1.694	1.429	1.126	1.085	1.34528e+06	2.01123e+06	2.27845e+06	1.92247e+06	1.51437e+06	1.4603e+06
Q8NC51	Plasminogen activator inhibitor 1 RNA-binding protein OS=Homo sapiens GN=SERBP1 PE=1 SV=2	0.001	3	1	2	1	0.94	0.831	1.998	1.512	2.153	680402	639908	565359	1.35947e+06	1.02903e+06	1.46485e+06
P49588	Alanine--tRNA ligase, cytoplasmic OS=Homo sapiens GN=AARS PE=1 SV=2	0	9	8	16	8	0.744	0.741	0.432	0.603	0.619	2.39192e+06	1.7789e+06	1.77276e+06	1.03398e+06	1.44186e+06	1.4801e+06
Q5VW32	BRO1 domain-containing protein BROX OS=Homo sapiens GN=BROX PE=1 SV=1	0	9	3	8	3	1.27	1.113	1.163	1.512	1.643	910254	1.15587e+06	1.01268e+06	1.05851e+06	1.3761e+06	1.49525e+06
Q96QR8	Transcriptional activator protein Pur-beta OS=Homo sapiens GN=PURB PE=1 SV=3	0.001	4	1	4	1	0.744	0.849	0.661	1.33	1.741	862831	641997	732951	570007	1.14737e+06	1.50201e+06
P27708	CAD protein OS=Homo sapiens GN=CAD PE=1 SV=3	0	6	10	21	10	0.87	0.956	0.129	0.532	0.699	2.15802e+06	1.87672e+06	2.06254e+06	277747	1.1474e+06	1.50934e+06
P31949	Protein S100-A11 OS=Homo sapiens GN=S100A11 PE=1 SV=2	0.001	15	2	8	2	0.977	1.048	0.46	0.29	0.291	5.19629e+06	5.07845e+06	5.44399e+06	2.38802e+06	1.50735e+06	1.50963e+06
P06454	Prothymosin alpha OS=Homo sapiens GN=PTMA PE=1 SV=2	0.001	9	1	21	1	0.952	1.051	0.565	0.633	0.772	1.96499e+06	1.87157e+06	2.06553e+06	1.10949e+06	1.2441e+06	1.51643e+06
P29401	Transketolase OS=Homo sapiens GN=TKT PE=1 SV=3	0	10	5	11	5	1.344	1.478	1.233	0.844	0.993	1.527e+06	2.05252e+06	2.25688e+06	1.88303e+06	1.289e+06	1.51664e+06
P50995	Annexin A11 OS=Homo sapiens GN=ANXA11 PE=1 SV=1	0	20	8	19	8	0.971	1.19	0.469	0.691	0.812	1.87567e+06	1.82159e+06	2.23142e+06	879513	1.2965e+06	1.52241e+06
P60033	CD81 antigen OS=Homo sapiens GN=CD81 PE=1 SV=1	0	18	2	23	2	2.153	1.885	1.058	4.776	3.864	394418	849212	743510	417203	1.88378e+06	1.52406e+06
Q15393	Splicing factor 3B subunit 3 OS=Homo sapiens GN=SF3B3 PE=1 SV=4	0	9	8	20	8	1.303	1.4	1.612	2.112	2.088	734433	957166	1.02789e+06	1.1839e+06	1.55112e+06	1.53329e+06
O43143	Pre-mRNA-splicing factor ATP-dependent RNA helicase DHX15 OS=Homo sapiens GN=DHX15 PE=1 SV=2	0	4	3	8	3	1.144	1.144	1.985	2.572	2.984	514565	588917	588889	1.02117e+06	1.32328e+06	1.53546e+06
Q8IZ83	Aldehyde dehydrogenase family 16 member A1 OS=Homo sapiens GN=ALDH16A1 PE=1 SV=2	0	10	7	13	7	0.794	0.84	0.967	1.158	1.213	1.26576e+06	1.00561e+06	1.06368e+06	1.22451e+06	1.46604e+06	1.53598e+06
P36871	Phosphoglucomutase-1 OS=Homo sapiens GN=PGM1 PE=1 SV=3	0	21	9	27	9	1.142	1.071	0.835	1.221	1.012	1.52199e+06	1.73887e+06	1.6308e+06	1.27039e+06	1.85825e+06	1.53971e+06
Q9Y223	Bifunctional UDP-N-acetylglucosamine 2-epimerase/N-acetylmannosamine kinase OS=Homo sapiens GN=GNE PE=1 SV=1	0	8	5	9	5	1.072	1.199	1.285	1.189	1.464	1.05252e+06	1.12867e+06	1.26214e+06	1.35215e+06	1.25136e+06	1.54134e+06
P61158	Actin-related protein 3 OS=Homo sapiens GN=ACTR3 PE=1 SV=3	0	27	9	25	9	0.774	0.757	0.539	0.535	0.493	3.14428e+06	2.43497e+06	2.38043e+06	1.695e+06	1.68263e+06	1.55114e+06
P07099	Epoxide hydrolase 1 OS=Homo sapiens GN=EPHX1 PE=1 SV=1	0	17	6	25	6	0.996	1.119	0.884	0.953	1.011	1.53809e+06	1.53123e+06	1.72092e+06	1.35944e+06	1.46546e+06	1.55536e+06
O75054	Immunoglobulin superfamily member 3 OS=Homo sapiens GN=IGSF3 PE=2 SV=3	0	8	7	21	7	0.808	0.863	0.771	0.614	0.65	2.39717e+06	1.93771e+06	2.06975e+06	1.84788e+06	1.47198e+06	1.55917e+06
P41252	Isoleucine--tRNA ligase, cytoplasmic OS=Homo sapiens GN=IARS PE=1 SV=2	0	10	11	25	11	0.916	0.942	1.28	1.576	1.551	1.00596e+06	921582	948063	1.2877e+06	1.58542e+06	1.56009e+06
P62888	60S ribosomal protein L30 OS=Homo sapiens GN=RPL30 PE=1 SV=2	0	25	3	4	3	1.473	1.523	1.339	1.339	1.287	1.22323e+06	1.80212e+06	1.86239e+06	1.63813e+06	1.63753e+06	1.57442e+06
P54920	Alpha-soluble NSF attachment protein OS=Homo sapiens GN=NAPA PE=1 SV=3	0	40	9	24	9	0.776	0.759	0.316	0.447	0.374	4.22907e+06	3.28157e+06	3.21046e+06	1.33634e+06	1.89185e+06	1.58324e+06
Q16643	Drebrin OS=Homo sapiens GN=DBN1 PE=1 SV=4	0	10	5	10	5	0.881	0.841	1.105	0.65	0.725	2.19054e+06	1.92885e+06	1.84181e+06	2.42002e+06	1.42282e+06	1.58715e+06
Q969P0	Immunoglobulin superfamily member 8 OS=Homo sapiens GN=IGSF8 PE=1 SV=1	0	23	9	16	9	0.995	1.097	1.328	1.219	1.328	1.19551e+06	1.18948e+06	1.31126e+06	1.5879e+06	1.45717e+06	1.58778e+06
O15162	Phospholipid scramblase 1 OS=Homo sapiens GN=PLSCR1 PE=1 SV=1	0	7	2	6	2	1.042	1.022	1.138	1.311	1.288	1.24032e+06	1.29201e+06	1.26787e+06	1.4119e+06	1.62547e+06	1.59736e+06
P51665	26S proteasome non-ATPase regulatory subunit 7 OS=Homo sapiens GN=PSMD7 PE=1 SV=2	0	10	2	8	2	1.177	1.186	1.636	1.55	1.884	848994	998876	1.00723e+06	1.38928e+06	1.31593e+06	1.59988e+06
P18077	60S ribosomal protein L35a OS=Homo sapiens GN=RPL35A PE=1 SV=2	0.001	8	1	4	1	1.438	1.301	1.131	1.507	1.587	1.00834e+06	1.44985e+06	1.31151e+06	1.14025e+06	1.51968e+06	1.60005e+06
Q53GQ0	Very-long-chain 3-oxoacyl-CoA reductase OS=Homo sapiens GN=HSD17B12 PE=1 SV=2	0.001	5	2	3	2	1.488	1.367	2.117	1.191	1.233	1.29943e+06	1.93326e+06	1.77619e+06	2.75044e+06	1.54721e+06	1.60194e+06
P49419	Alpha-aminoadipic semialdehyde dehydrogenase OS=Homo sapiens GN=ALDH7A1 PE=1 SV=5	0	7	3	8	3	1.153	1.154	1.006	0.865	0.811	1.97726e+06	2.27944e+06	2.28171e+06	1.98975e+06	1.71108e+06	1.60387e+06
P35052	Glypican-1 OS=Homo sapiens GN=GPC1 PE=1 SV=2	0	9	4	10	4	1.121	1.212	1.915	2.3	2.475	649419	728261	786995	1.24346e+06	1.4937e+06	1.60701e+06
O14980	Exportin-1 OS=Homo sapiens GN=XPO1 PE=1 SV=1	0	5	5	10	5	1.203	1.169	2.748	2.708	2.663	605464	728198	707934	1.66383e+06	1.63966e+06	1.61223e+06
P62081	40S ribosomal protein S7 OS=Homo sapiens GN=RPS7 PE=1 SV=1	0	9	2	7	2	0.803	0.768	1.078	0.7	0.714	2.28528e+06	1.83414e+06	1.75463e+06	2.46307e+06	1.59993e+06	1.63255e+06
P11586	C-1-tetrahydrofolate synthase, cytoplasmic OS=Homo sapiens GN=MTHFD1 PE=1 SV=3	0	15	10	23	10	1.015	1.073	0.491	0.748	0.878	1.86115e+06	1.88897e+06	1.99765e+06	913402	1.39227e+06	1.63349e+06
O95631	Netrin-1 OS=Homo sapiens GN=NTN1 PE=1 SV=2	0	14	6	17	6	0.812	0.86	0.634	1.327	1.249	1.31637e+06	1.06826e+06	1.13153e+06	834664	1.74684e+06	1.64416e+06
O94832	Unconventional myosin-Id OS=Homo sapiens GN=MYO1D PE=1 SV=2	0	13	12	26	12	1.021	1.026	0.559	0.504	0.423	3.93503e+06	4.01872e+06	4.03894e+06	2.19902e+06	1.98231e+06	1.66422e+06
Q96QK1	Vacuolar protein sorting-associated protein 35 OS=Homo sapiens GN=VPS35 PE=1 SV=2	0	13	9	24	9	0.969	0.994	0.847	0.814	0.799	2.08847e+06	2.02425e+06	2.07632e+06	1.76982e+06	1.69975e+06	1.66924e+06
P09543	2',3'-cyclic-nucleotide 3'-phosphodiesterase OS=Homo sapiens GN=CNP PE=1 SV=2	0	20	8	24	8	0.749	0.781	0.478	0.399	0.349	4.81866e+06	3.60971e+06	3.76402e+06	2.30425e+06	1.92162e+06	1.68035e+06
P35580	Myosin-10 OS=Homo sapiens GN=MYH10 PE=1 SV=3	0	15	25	63	17	0.713	0.782	0.756	0.724	0.806	2.0869e+06	1.48757e+06	1.63123e+06	1.57819e+06	1.50997e+06	1.68265e+06
O00303	Eukaryotic translation initiation factor 3 subunit F OS=Homo sapiens GN=EIF3F PE=1 SV=1	0	14	4	8	4	1	1.156	1.973	1.298	1.235	1.36308e+06	1.36262e+06	1.57558e+06	2.68921e+06	1.76873e+06	1.68377e+06
P17812	CTP synthase 1 OS=Homo sapiens GN=CTPS1 PE=1 SV=2	0	11	6	17	5	0.798	0.878	0.465	0.618	0.588	2.87162e+06	2.29158e+06	2.52028e+06	1.33515e+06	1.77473e+06	1.6874e+06
Q13409	Cytoplasmic dynein 1 intermediate chain 2 OS=Homo sapiens GN=DYNC1I2 PE=1 SV=3	0	11	6	10	6	0.929	0.892	1.62	1.376	1.643	1.0316e+06	958367	919726	1.67156e+06	1.41967e+06	1.69537e+06
Q86VP6	Cullin-associated NEDD8-dissociated protein 1 OS=Homo sapiens GN=CAND1 PE=1 SV=2	0	9	9	14	9	1.023	1.004	1.416	1.442	1.367	1.24076e+06	1.26973e+06	1.24553e+06	1.75705e+06	1.78928e+06	1.69584e+06
P02656	Apolipoprotein C-III OS=Homo sapiens GN=APOC3 PE=1 SV=1	0	16	1	8	1	1.883	1.562	1.285	2.193	0.929	1.82708e+06	3.44055e+06	2.85476e+06	2.3472e+06	4.00658e+06	1.69778e+06
P84085	ADP-ribosylation factor 5 OS=Homo sapiens GN=ARF5 PE=1 SV=2	0	39	5	13	3	1.066	1.022	0.662	0.746	0.623	2.73443e+06	2.91617e+06	2.79489e+06	1.80977e+06	2.04066e+06	1.70433e+06
Q9P2J5	Leucine--tRNA ligase, cytoplasmic OS=Homo sapiens GN=LARS PE=1 SV=2	0	7	8	13	8	1.192	1.167	1.946	2.311	2.174	785446	936496	916560	1.52813e+06	1.81517e+06	1.70761e+06
Q99715	Collagen alpha-1(XII) chain OS=Homo sapiens GN=COL12A1 PE=1 SV=2	0	4	10	19	10	0.827	0.87	1.182	1.699	1.693	1.02262e+06	845592	890135	1.20835e+06	1.73761e+06	1.73141e+06
P49788	Retinoic acid receptor responder protein 1 OS=Homo sapiens GN=RARRES1 PE=1 SV=2	0	11	3	10	3	0.943	1.086	1.371	1.2	1.265	1.37067e+06	1.29282e+06	1.48847e+06	1.87869e+06	1.64495e+06	1.7341e+06
P47756	F-actin-capping protein subunit beta OS=Homo sapiens GN=CAPZB PE=1 SV=4	0	19	5	17	5	0.955	0.948	0.291	0.519	0.422	4.11821e+06	3.93433e+06	3.90286e+06	1.19679e+06	2.13592e+06	1.73986e+06
P00734	Prothrombin OS=Homo sapiens GN=F2 PE=1 SV=2	0	5	2	12	2	0.864	0.969	0.719	2.916	2.679	649801	561312	629860	467141	1.89493e+06	1.74102e+06
P62917	60S ribosomal protein L8 OS=Homo sapiens GN=RPL8 PE=1 SV=2	0.001	6	2	4	2	0.835	0.968	0.529	0.515	0.49	3.55323e+06	2.96871e+06	3.43958e+06	1.88081e+06	1.82969e+06	1.74134e+06
P22694	cAMP-dependent protein kinase catalytic subunit beta OS=Homo sapiens GN=PRKACB PE=1 SV=2	0	23	6	15	4	0.911	0.861	0.68	0.694	0.746	2.34785e+06	2.13879e+06	2.02126e+06	1.59583e+06	1.62992e+06	1.75054e+06
P30447	HLA class I histocompatibility antigen, A-23 alpha chain OS=Homo sapiens GN=HLA-A PE=1 SV=1	0	41	10	66	4	0.684	0.667	0.246	0.335	0.224	7.86481e+06	5.38342e+06	5.24283e+06	1.937e+06	2.63538e+06	1.76343e+06
Q15293	Reticulocalbin-1 OS=Homo sapiens GN=RCN1 PE=1 SV=1	0	14	4	16	4	0.74	0.747	0.667	0.632	0.667	2.64384e+06	1.9561e+06	1.97564e+06	1.76356e+06	1.67093e+06	1.76382e+06
Q08722	Leukocyte surface antigen CD47 OS=Homo sapiens GN=CD47 PE=1 SV=1	0.001	5	2	5	2	1.335	1.018	1	1.57	1.422	1.24477e+06	1.66219e+06	1.2675e+06	1.24458e+06	1.95455e+06	1.77007e+06
Q9BVC6	Transmembrane protein 109 OS=Homo sapiens GN=TMEM109 PE=1 SV=1	0	9	2	6	2	1.069	1.028	1.109	0.867	0.997	1.77807e+06	1.90164e+06	1.8271e+06	1.97249e+06	1.54175e+06	1.77356e+06
P09471	Guanine nucleotide-binding protein G(o) subunit alpha OS=Homo sapiens GN=GNAO1 PE=1 SV=4	0	19	6	19	6	1.044	0.957	1.098	0.768	0.648	2.74755e+06	2.86852e+06	2.62868e+06	3.01716e+06	2.10939e+06	1.77974e+06
P18124	60S ribosomal protein L7 OS=Homo sapiens GN=RPL7 PE=1 SV=1	0	31	8	26	8	0.983	1.01	0.49	0.831	0.772	2.3065e+06	2.26772e+06	2.32873e+06	1.1296e+06	1.91568e+06	1.77997e+06
O14672	Disintegrin and metalloproteinase domain-containing protein 10 OS=Homo sapiens GN=ADAM10 PE=1 SV=1	0	13	7	17	7	0.746	0.861	0.774	0.786	0.751	2.37657e+06	1.77277e+06	2.04517e+06	1.83982e+06	1.86736e+06	1.78381e+06
P14314	Glucosidase 2 subunit beta OS=Homo sapiens GN=PRKCSH PE=1 SV=2	0	20	9	21	9	0.863	0.898	0.991	0.62	0.751	2.38055e+06	2.0549e+06	2.13748e+06	2.36019e+06	1.47478e+06	1.78855e+06
O15144	Actin-related protein 2/3 complex subunit 2 OS=Homo sapiens GN=ARPC2 PE=1 SV=1	0	17	5	16	5	1.034	0.869	0.798	0.921	0.754	2.37354e+06	2.45392e+06	2.06311e+06	1.8946e+06	2.1853e+06	1.78923e+06
P31948	Stress-induced-phosphoprotein 1 OS=Homo sapiens GN=STIP1 PE=1 SV=1	0	14	9	20	9	0.924	0.895	1.293	0.897	0.985	1.83331e+06	1.69381e+06	1.6404e+06	2.3707e+06	1.64509e+06	1.80616e+06
Q13275	Semaphorin-3F OS=Homo sapiens GN=SEMA3F PE=2 SV=2	0	10	7	20	7	1.041	1.147	0.874	1.333	1.139	1.58648e+06	1.65189e+06	1.8198e+06	1.38734e+06	2.11443e+06	1.80647e+06
P23396	40S ribosomal protein S3 OS=Homo sapiens GN=RPS3 PE=1 SV=2	0	36	8	41	8	0.84	0.898	0.745	1.131	1.237	1.46408e+06	1.2292e+06	1.31404e+06	1.0905e+06	1.65578e+06	1.81154e+06
P52209	6-phosphogluconate dehydrogenase, decarboxylating OS=Homo sapiens GN=PGD PE=1 SV=3	0	20	7	29	7	1.044	1.002	0.701	0.748	0.68	2.66416e+06	2.78258e+06	2.66995e+06	1.86659e+06	1.99271e+06	1.81293e+06
P07477	Trypsin-1 OS=Homo sapiens GN=PRSS1 PE=1 SV=1	0	12	2	19	2	0.952	0.851	4.757	5.321	17.756	102438	97559.6	87206.3	487323	545094	1.81892e+06
P09758	Tumor-associated calcium signal transducer 2 OS=Homo sapiens GN=TACSTD2 PE=1 SV=3	0	22	5	21	5	0.515	0.631	0.382	0.299	0.28	6.51943e+06	3.35639e+06	4.11197e+06	2.4934e+06	1.94993e+06	1.82348e+06
Q8NE71	ATP-binding cassette sub-family F member 1 OS=Homo sapiens GN=ABCF1 PE=1 SV=2	0	7	4	11	4	0.927	0.99	2.169	1.398	1.823	1.00381e+06	930443	993940	2.17735e+06	1.40297e+06	1.82945e+06
O94776	Metastasis-associated protein MTA2 OS=Homo sapiens GN=MTA2 PE=1 SV=1	0.001	3	2	3	2	1.166	1.302	2.239	1.943	2.299	797162	929327	1.03766e+06	1.78445e+06	1.54909e+06	1.83305e+06
P05362	Intercellular adhesion molecule 1 OS=Homo sapiens GN=ICAM1 PE=1 SV=2	0	14	6	30	6	0.725	0.762	0.735	0.482	0.564	3.27987e+06	2.37748e+06	2.49957e+06	2.41023e+06	1.58228e+06	1.85025e+06
Q9Y678	Coatomer subunit gamma-1 OS=Homo sapiens GN=COPG1 PE=1 SV=1	0	5	4	9	3	0.975	1.108	1.587	1.064	1.261	1.4881e+06	1.45125e+06	1.64892e+06	2.36144e+06	1.58365e+06	1.87676e+06
Q9Y696	Chloride intracellular channel protein 4 OS=Homo sapiens GN=CLIC4 PE=1 SV=4	0	25	5	17	5	0.995	0.934	0.726	0.942	0.836	2.25956e+06	2.24811e+06	2.10962e+06	1.63965e+06	2.1286e+06	1.89006e+06
Q9C0H2	Protein tweety homolog 3 OS=Homo sapiens GN=TTYH3 PE=1 SV=3	0	9	5	19	5	0.686	0.802	0.763	0.675	0.843	2.24571e+06	1.54144e+06	1.80163e+06	1.71317e+06	1.51614e+06	1.89419e+06
Q9Y265	RuvB-like 1 OS=Homo sapiens GN=RUVBL1 PE=1 SV=1	0	20	6	15	6	1.075	1.047	1.35	1.249	1.247	1.51905e+06	1.63285e+06	1.59111e+06	2.05092e+06	1.89655e+06	1.895e+06
P09874	Poly [ADP-ribose] polymerase 1 OS=Homo sapiens GN=PARP1 PE=1 SV=4	0.001	2	2	4	2	1.095	1.265	3.493	3.242	4.655	413349	452514	522909	1.44369e+06	1.34017e+06	1.92407e+06
P21964	Catechol O-methyltransferase OS=Homo sapiens GN=COMT PE=1 SV=2	0	17	3	9	3	1.115	0.986	0.87	1.011	0.998	1.94687e+06	2.17145e+06	1.92004e+06	1.69315e+06	1.96887e+06	1.94391e+06
Q9UK41	Vacuolar protein sorting-associated protein 28 homolog OS=Homo sapiens GN=VPS28 PE=1 SV=1	0	21	4	12	4	0.701	0.785	0.322	0.513	0.416	4.68505e+06	3.28416e+06	3.67947e+06	1.50662e+06	2.40248e+06	1.94847e+06
Q9H444	Charged multivesicular body protein 4b OS=Homo sapiens GN=CHMP4B PE=1 SV=1	0	14	3	8	3	1.366	1.241	0.703	1.545	2.14	915618	1.25037e+06	1.13625e+06	643746	1.41472e+06	1.9597e+06
Q9UKS6	Protein kinase C and casein kinase substrate in neurons protein 3 OS=Homo sapiens GN=PACSIN3 PE=1 SV=2	0	29	10	30	10	0.678	0.751	0.476	0.416	0.479	4.09481e+06	2.77704e+06	3.07424e+06	1.94747e+06	1.70192e+06	1.96052e+06
P53985	Monocarboxylate transporter 1 OS=Homo sapiens GN=SLC16A1 PE=1 SV=3	0	10	4	9	4	0.69	0.621	0.634	0.568	0.581	3.37819e+06	2.32938e+06	2.09684e+06	2.14047e+06	1.9196e+06	1.96381e+06
P14923	Junction plakoglobin OS=Homo sapiens GN=JUP PE=1 SV=3	0	19	11	38	10	0.868	0.92	0.497	0.581	0.557	3.57685e+06	3.106e+06	3.29038e+06	1.77793e+06	2.07961e+06	1.99302e+06
P35241	Radixin OS=Homo sapiens GN=RDX PE=1 SV=1	0	20	13	24	6	0.958	1.057	1.073	0.784	0.987	2.04314e+06	1.95755e+06	2.15884e+06	2.19157e+06	1.60188e+06	2.01712e+06
O75874	Isocitrate dehydrogenase [NADP] cytoplasmic OS=Homo sapiens GN=IDH1 PE=1 SV=2	0	14	5	21	5	1.206	1.375	0.606	0.447	0.505	4.03063e+06	4.85897e+06	5.5437e+06	2.44231e+06	1.80272e+06	2.03679e+06
P02649	Apolipoprotein E OS=Homo sapiens GN=APOE PE=1 SV=1	0	11	3	8	3	1.274	1.242	1.767	1.894	1.438	1.42279e+06	1.81233e+06	1.76662e+06	2.51392e+06	2.69423e+06	2.04579e+06
O75955	Flotillin-1 OS=Homo sapiens GN=FLOT1 PE=1 SV=3	0	20	7	19	7	0.706	0.728	0.605	0.311	0.344	6.02565e+06	4.2542e+06	4.38555e+06	3.64477e+06	1.8737e+06	2.07317e+06
P18084	Integrin beta-5 OS=Homo sapiens GN=ITGB5 PE=1 SV=1	0	9	6	18	6	0.861	0.93	0.629	0.78	0.776	2.6872e+06	2.31341e+06	2.50033e+06	1.68984e+06	2.09552e+06	2.08531e+06
Q15149	Plectin OS=Homo sapiens GN=PLEC PE=1 SV=3	0	4	18	33	17	0.695	0.802	0.911	0.648	0.799	2.6211e+06	1.82231e+06	2.10266e+06	2.38841e+06	1.6979e+06	2.09318e+06
Q15084	Protein disulfide-isomerase A6 OS=Homo sapiens GN=PDIA6 PE=1 SV=1	0	22	7	21	7	1	1.004	1.064	0.793	0.85	2.46229e+06	2.46122e+06	2.47136e+06	2.61933e+06	1.95347e+06	2.09337e+06
P34932	Heat shock 70 kDa protein 4 OS=Homo sapiens GN=HSPA4 PE=1 SV=4	0	15	9	24	9	0.963	0.958	0.798	0.818	0.843	2.48537e+06	2.39409e+06	2.38105e+06	1.98323e+06	2.03356e+06	2.09432e+06
P12814	Alpha-actinin-1 OS=Homo sapiens GN=ACTN1 PE=1 SV=2	0	35	27	115	14	0.712	0.735	0.396	0.388	0.338	6.25282e+06	4.45415e+06	4.59809e+06	2.47552e+06	2.42762e+06	2.11549e+06
P49591	Serine--tRNA ligase, cytoplasmic OS=Homo sapiens GN=SARS PE=1 SV=3	0	14	7	18	7	0.605	0.658	0.632	0.56	0.58	3.65925e+06	2.21294e+06	2.40748e+06	2.31145e+06	2.0493e+06	2.12066e+06
O14950	Myosin regulatory light chain 12B OS=Homo sapiens GN=MYL12B PE=1 SV=2	0	34	5	22	5	0.932	0.95	0.514	0.54	0.52	4.09103e+06	3.81181e+06	3.88554e+06	2.10155e+06	2.2078e+06	2.12625e+06
P31946	14-3-3 protein beta/alpha OS=Homo sapiens GN=YWHAB PE=1 SV=3	0	59	11	63	6	0.837	0.922	0.307	0.36	0.381	5.59682e+06	4.68371e+06	5.16078e+06	1.72054e+06	2.01614e+06	2.13362e+06
Q9H3Z4	DnaJ homolog subfamily C member 5 OS=Homo sapiens GN=DNAJC5 PE=1 SV=1	0	40	5	12	5	1.17	0.99	2.666	2.739	2.91	743532	869662	736069	1.98211e+06	2.0364e+06	2.16332e+06
P00966	Argininosuccinate synthase OS=Homo sapiens GN=ASS1 PE=1 SV=2	0	9	5	13	5	0.933	1.014	0.792	0.578	0.635	3.45651e+06	3.22416e+06	3.50331e+06	2.73676e+06	1.99932e+06	2.19518e+06
P41250	Glycine--tRNA ligase OS=Homo sapiens GN=GARS PE=1 SV=3	0	8	5	10	5	0.761	0.757	0.754	0.618	0.684	3.24034e+06	2.46698e+06	2.45349e+06	2.44406e+06	2.00189e+06	2.21525e+06
P14868	Aspartate--tRNA ligase, cytoplasmic OS=Homo sapiens GN=DARS PE=1 SV=2	0	25	11	39	11	0.805	0.884	0.382	1.002	0.992	2.23539e+06	1.79922e+06	1.97682e+06	854061	2.24003e+06	2.21682e+06
P11413	Glucose-6-phosphate 1-dehydrogenase OS=Homo sapiens GN=G6PD PE=1 SV=4	0	13	7	19	7	0.647	0.791	0.435	0.289	0.316	7.07898e+06	4.58003e+06	5.59804e+06	3.07617e+06	2.04714e+06	2.23873e+06
P51149	Ras-related protein Rab-7a OS=Homo sapiens GN=RAB7A PE=1 SV=1	0	40	7	14	7	1.207	1.158	1.187	1.22	1.029	2.2019e+06	2.65857e+06	2.55077e+06	2.61432e+06	2.68723e+06	2.26469e+06
P62280	40S ribosomal protein S11 OS=Homo sapiens GN=RPS11 PE=1 SV=3	0.001	11	2	6	2	1.386	1.213	1.209	1.857	1.759	1.28839e+06	1.78568e+06	1.56305e+06	1.55816e+06	2.39216e+06	2.26592e+06
P35222	Catenin beta-1 OS=Homo sapiens GN=CTNNB1 PE=1 SV=1	0	17	10	48	9	1.236	1.259	0.543	0.608	0.5	4.53221e+06	5.60039e+06	5.70479e+06	2.4627e+06	2.75573e+06	2.26614e+06
Q02241	Kinesin-like protein KIF23 OS=Homo sapiens GN=KIF23 PE=1 SV=3	0	15	11	35	11	0.831	0.887	0.902	0.77	0.901	2.5275e+06	2.09936e+06	2.24298e+06	2.27887e+06	1.94627e+06	2.27688e+06
P53602	Diphosphomevalonate decarboxylase OS=Homo sapiens GN=MVD PE=1 SV=1	0	12	5	19	5	0.769	0.874	0.803	0.627	0.566	4.03239e+06	3.09987e+06	3.52574e+06	3.23931e+06	2.5273e+06	2.2824e+06
P30626	Sorcin OS=Homo sapiens GN=SRI PE=1 SV=1	0.001	6	1	4	1	2.115	1.876	3.908	4.607	5.082	454427	961176	852590	1.77573e+06	2.09374e+06	2.30961e+06
Q15008	26S proteasome non-ATPase regulatory subunit 6 OS=Homo sapiens GN=PSMD6 PE=1 SV=1	0	11	5	13	5	1.131	1.166	1.881	1.832	1.895	1.22241e+06	1.38199e+06	1.42501e+06	2.29917e+06	2.23887e+06	2.31636e+06
P48643	T-complex protein 1 subunit epsilon OS=Homo sapiens GN=CCT5 PE=1 SV=1	0	28	13	30	12	1.096	1.012	1.227	1.179	1.048	2.22258e+06	2.43677e+06	2.24936e+06	2.72796e+06	2.61988e+06	2.33021e+06
P13667	Protein disulfide-isomerase A4 OS=Homo sapiens GN=PDIA4 PE=1 SV=2	0	23	10	30	10	1.312	1.293	1.423	1.095	1.232	1.90199e+06	2.4951e+06	2.45925e+06	2.70645e+06	2.0818e+06	2.3433e+06
O00159	Unconventional myosin-Ic OS=Homo sapiens GN=MYO1C PE=1 SV=4	0	15	13	42	13	0.966	0.966	0.554	0.599	0.588	4.02489e+06	3.88762e+06	3.88619e+06	2.22835e+06	2.41202e+06	2.36652e+06
P40227	T-complex protein 1 subunit zeta OS=Homo sapiens GN=CCT6A PE=1 SV=3	0	21	9	19	9	1.048	1.116	0.833	0.919	0.785	3.02257e+06	3.16695e+06	3.3721e+06	2.51844e+06	2.77817e+06	2.37318e+06
P35908	Keratin, type II cytoskeletal 2 epidermal OS=Homo sapiens GN=KRT2 PE=1 SV=2	0	15	9	14	5	0.589	0.803	1.685	1.29	1.917	1.23952e+06	730651	995341	2.08824e+06	1.59929e+06	2.37677e+06
Q08211	ATP-dependent RNA helicase A OS=Homo sapiens GN=DHX9 PE=1 SV=4	0	9	9	26	9	0.897	1.065	1.299	1.223	1.398	1.70423e+06	1.52821e+06	1.81438e+06	2.21361e+06	2.085e+06	2.38209e+06
P07910	Heterogeneous nuclear ribonucleoproteins C1/C2 OS=Homo sapiens GN=HNRNPC PE=1 SV=4	0	9	3	5	3	0.659	0.804	0.645	0.818	1.697	1.41662e+06	933961	1.13882e+06	913502	1.15813e+06	2.4033e+06
O75533	Splicing factor 3B subunit 1 OS=Homo sapiens GN=SF3B1 PE=1 SV=3	0	5	6	15	6	0.765	0.876	0.781	1.02	0.99	2.45249e+06	1.8771e+06	2.14831e+06	1.91562e+06	2.50118e+06	2.42857e+06
P15880	40S ribosomal protein S2 OS=Homo sapiens GN=RPS2 PE=1 SV=2	0	43	11	24	11	1.06	1.171	0.704	0.71	0.61	3.98173e+06	4.22076e+06	4.66062e+06	2.80139e+06	2.82795e+06	2.42905e+06
Q9Y2A7	Nck-associated protein 1 OS=Homo sapiens GN=NCKAP1 PE=1 SV=1	0	10	10	23	10	1.067	1.066	1.035	0.968	0.864	2.82188e+06	3.0109e+06	3.00677e+06	2.92151e+06	2.73228e+06	2.43762e+06
Q14697	Neutral alpha-glucosidase AB OS=Homo sapiens GN=GANAB PE=1 SV=3	0	13	11	27	11	0.976	1.097	0.778	0.633	0.601	4.07711e+06	3.98015e+06	4.47113e+06	3.17222e+06	2.58002e+06	2.45067e+06
P37837	Transaldolase OS=Homo sapiens GN=TALDO1 PE=1 SV=2	0	12	4	10	4	1.323	1.292	1.408	1.293	1.432	1.71322e+06	2.26723e+06	2.21296e+06	2.41304e+06	2.21523e+06	2.45305e+06
Q93008	Probable ubiquitin carboxyl-terminal hydrolase FAF-X OS=Homo sapiens GN=USP9X PE=1 SV=3	0	3	6	22	6	0.994	1.005	1.408	1.779	2.091	1.17584e+06	1.16898e+06	1.18198e+06	1.65594e+06	2.09199e+06	2.45907e+06
Q9Y262	Eukaryotic translation initiation factor 3 subunit L OS=Homo sapiens GN=EIF3L PE=1 SV=1	0	18	9	18	9	1.136	1.261	1.595	1.535	1.591	1.54798e+06	1.75779e+06	1.95276e+06	2.46857e+06	2.37604e+06	2.46273e+06
Q14764	Major vault protein OS=Homo sapiens GN=MVP PE=1 SV=4	0	16	11	36	11	0.848	0.811	0.776	1.308	1.208	2.05918e+06	1.74564e+06	1.67018e+06	1.59753e+06	2.69434e+06	2.4878e+06
P61254	60S ribosomal protein L26 OS=Homo sapiens GN=RPL26 PE=1 SV=1	0.001	17	4	9	4	0.966	0.878	1.708	1.954	2.105	1.18859e+06	1.14831e+06	1.04346e+06	2.02995e+06	2.32213e+06	2.50225e+06
P32119	Peroxiredoxin-2 OS=Homo sapiens GN=PRDX2 PE=1 SV=5	0	31	6	20	5	1.143	1.301	0.708	0.472	0.432	5.79935e+06	6.62981e+06	7.54447e+06	4.10827e+06	2.73743e+06	2.50499e+06
P35613	Basigin OS=Homo sapiens GN=BSG PE=1 SV=2	0	17	5	16	5	1.067	0.927	1.288	0.787	0.833	3.02012e+06	3.22349e+06	2.80009e+06	3.89051e+06	2.37657e+06	2.51557e+06
P38606	V-type proton ATPase catalytic subunit A OS=Homo sapiens GN=ATP6V1A PE=1 SV=2	0	17	8	25	8	0.834	0.89	0.808	0.628	0.602	4.20152e+06	3.5039e+06	3.73736e+06	3.39311e+06	2.63858e+06	2.5282e+06
Q9H0H5	Rac GTPase-activating protein 1 OS=Homo sapiens GN=RACGAP1 PE=1 SV=1	0	13	7	14	7	0.806	0.882	0.585	0.436	0.415	6.09986e+06	4.91718e+06	5.37713e+06	3.57128e+06	2.66191e+06	2.53061e+06
P08621	U1 small nuclear ribonucleoprotein 70 kDa OS=Homo sapiens GN=SNRNP70 PE=1 SV=2	0	8	4	9	4	1.161	1.147	2.288	2.643	2.711	937983	1.08912e+06	1.07627e+06	2.14619e+06	2.47929e+06	2.54268e+06
P67809	Nuclease-sensitive element-binding protein 1 OS=Homo sapiens GN=YBX1 PE=1 SV=3	0	13	3	10	3	0.447	0.505	2.676	4.998	7.523	338188	151071	170691	904936	1.69023e+06	2.54408e+06
P17987	T-complex protein 1 subunit alpha OS=Homo sapiens GN=TCP1 PE=1 SV=1	0	31	15	44	15	0.672	0.758	0.413	0.565	0.538	4.77253e+06	3.20824e+06	3.61573e+06	1.96961e+06	2.69459e+06	2.56677e+06
P13647	Keratin, type II cytoskeletal 5 OS=Homo sapiens GN=KRT5 PE=1 SV=3	0	13	8	15	6	0.775	0.794	1.4	0.787	1.125	2.32558e+06	1.80343e+06	1.84717e+06	3.25595e+06	1.82917e+06	2.61697e+06
P05556	Integrin beta-1 OS=Homo sapiens GN=ITGB1 PE=1 SV=2	0	10	9	20	9	1.044	1.022	1.589	1.427	1.416	1.84857e+06	1.92968e+06	1.88875e+06	2.93662e+06	2.63748e+06	2.61839e+06
P07237	Protein disulfide-isomerase OS=Homo sapiens GN=P4HB PE=1 SV=3	0	26	10	35	10	1.233	1.149	1.648	1.159	1.249	2.09908e+06	2.58864e+06	2.4121e+06	3.45845e+06	2.43322e+06	2.62249e+06
P84103	Serine/arginine-rich splicing factor 3 OS=Homo sapiens GN=SRSF3 PE=1 SV=1	0.001	13	2	4	2	0.858	0.951	1.267	1.183	1.637	1.60506e+06	1.37647e+06	1.52619e+06	2.03418e+06	1.89955e+06	2.6273e+06
Q9UHD8	Septin-9 OS=Homo sapiens GN=SEPT9 PE=1 SV=2	0	15	8	21	8	0.934	1.029	0.53	0.517	0.493	5.34817e+06	4.99728e+06	5.50098e+06	2.83477e+06	2.76445e+06	2.63864e+06
Q7KZF4	Staphylococcal nuclease domain-containing protein 1 OS=Homo sapiens GN=SND1 PE=1 SV=1	0	12	10	21	10	0.93	0.895	1.442	1.077	1.18	2.25065e+06	2.09383e+06	2.01501e+06	3.2454e+06	2.42332e+06	2.65649e+06
Q07955	Serine/arginine-rich splicing factor 1 OS=Homo sapiens GN=SRSF1 PE=1 SV=2	0	16	4	7	4	1.055	1.214	1.628	1.677	2.072	1.28338e+06	1.35432e+06	1.55818e+06	2.08917e+06	2.15184e+06	2.65939e+06
P11166	Solute carrier family 2, facilitated glucose transporter member 1 OS=Homo sapiens GN=SLC2A1 PE=1 SV=2	0	11	7	31	7	0.692	0.687	0.201	0.515	0.402	6.65788e+06	4.60532e+06	4.57166e+06	1.3397e+06	3.42599e+06	2.67678e+06
Q02543	60S ribosomal protein L18a OS=Homo sapiens GN=RPL18A PE=1 SV=2	0	12	2	6	2	1.474	1.31	2.143	1.988	2.034	1.32885e+06	1.95884e+06	1.74066e+06	2.84726e+06	2.64174e+06	2.70311e+06
P29373	Cellular retinoic acid-binding protein 2 OS=Homo sapiens GN=CRABP2 PE=1 SV=2	0	40	4	27	4	1.397	1.044	0.805	0.75	0.511	5.40023e+06	7.54488e+06	5.63921e+06	4.34678e+06	4.05232e+06	2.75941e+06
P05388	60S acidic ribosomal protein P0 OS=Homo sapiens GN=RPLP0 PE=1 SV=1	0	15	3	10	3	0.893	0.853	0.784	1.219	1.247	2.21658e+06	1.98031e+06	1.89067e+06	1.73848e+06	2.70157e+06	2.76304e+06
Q06210	Glutamine--fructose-6-phosphate aminotransferase [isomerizing] 1 OS=Homo sapiens GN=GFPT1 PE=1 SV=3	0	19	10	29	10	0.688	0.705	0.451	0.619	0.62	4.47647e+06	3.08055e+06	3.15601e+06	2.01933e+06	2.77141e+06	2.77455e+06
P04792	Heat shock protein beta-1 OS=Homo sapiens GN=HSPB1 PE=1 SV=2	0	17	3	6	3	1.343	1.237	2.088	1.109	1.234	2.24807e+06	3.01956e+06	2.78168e+06	4.69467e+06	2.4925e+06	2.77458e+06
P26447	Protein S100-A4 OS=Homo sapiens GN=S100A4 PE=1 SV=1	0.001	25	3	6	3	1.664	1.486	1.755	1.592	1.831	1.52807e+06	2.54303e+06	2.27143e+06	2.68214e+06	2.43282e+06	2.79824e+06
Q9UNF0	Protein kinase C and casein kinase substrate in neurons protein 2 OS=Homo sapiens GN=PACSIN2 PE=1 SV=2	0	21	7	14	6	0.692	0.695	0.588	0.454	0.412	6.81586e+06	4.71434e+06	4.73938e+06	4.0068e+06	3.09231e+06	2.81135e+06
Q96CW1	AP-2 complex subunit mu OS=Homo sapiens GN=AP2M1 PE=1 SV=2	0	15	6	10	6	0.758	0.737	0.839	0.985	0.987	2.87354e+06	2.17813e+06	2.11727e+06	2.41063e+06	2.82937e+06	2.83629e+06
Q16363	Laminin subunit alpha-4 OS=Homo sapiens GN=LAMA4 PE=1 SV=4	0	5	8	18	8	0.882	0.833	3.621	2.469	3.43	827033	729539	688970	2.99491e+06	2.04195e+06	2.83633e+06
P25311	Zinc-alpha-2-glycoprotein OS=Homo sapiens GN=AZGP1 PE=1 SV=2	0.001	6	2	3	2	2.194	2.124	5.839	3.442	5.564	509935	1.11872e+06	1.08288e+06	2.97729e+06	1.75514e+06	2.83717e+06
Q9H4M9	EH domain-containing protein 1 OS=Homo sapiens GN=EHD1 PE=1 SV=2	0	32	15	69	15	0.899	0.875	0.491	0.688	0.726	3.96691e+06	3.56481e+06	3.46986e+06	1.94616e+06	2.72734e+06	2.88044e+06
P56192	Methionine--tRNA ligase, cytoplasmic OS=Homo sapiens GN=MARS PE=1 SV=2	0	9	7	20	7	0.816	0.853	0.855	1.564	1.504	1.91584e+06	1.56335e+06	1.63464e+06	1.63727e+06	2.99731e+06	2.88218e+06
P25786	Proteasome subunit alpha type-1 OS=Homo sapiens GN=PSMA1 PE=1 SV=1	0	15	3	7	3	1.312	1.154	1.207	2.188	2.387	1.21128e+06	1.58922e+06	1.3974e+06	1.46199e+06	2.65061e+06	2.8909e+06
O75367	Core histone macro-H2A.1 OS=Homo sapiens GN=H2AFY PE=1 SV=4	0	32	9	22	7	1.558	1.311	1.811	3.752	3.004	968715	1.50927e+06	1.26974e+06	1.75457e+06	3.6349e+06	2.91007e+06
P08754	Guanine nucleotide-binding protein G(k) subunit alpha OS=Homo sapiens GN=GNAI3 PE=1 SV=3	0	30	8	54	6	0.985	0.916	0.386	0.471	0.362	8.04518e+06	7.92763e+06	7.3702e+06	3.10865e+06	3.78927e+06	2.91588e+06
P53618	Coatomer subunit beta OS=Homo sapiens GN=COPB1 PE=1 SV=3	0	9	8	19	8	0.975	0.972	1.857	1.389	1.487	1.97952e+06	1.93005e+06	1.92357e+06	3.67625e+06	2.7494e+06	2.94348e+06
Q8IWA5	Choline transporter-like protein 2 OS=Homo sapiens GN=SLC44A2 PE=1 SV=3	0	9	6	25	6	0.742	0.793	0.542	0.64	0.661	4.51084e+06	3.34693e+06	3.57712e+06	2.44711e+06	2.88696e+06	2.98239e+06
O75643	U5 small nuclear ribonucleoprotein 200 kDa helicase OS=Homo sapiens GN=SNRNP200 PE=1 SV=2	0	8	13	27	13	0.966	1.054	1.314	1.892	1.868	1.6023e+06	1.54832e+06	1.68935e+06	2.10481e+06	3.03221e+06	2.99262e+06
Q9UBI6	Guanine nucleotide-binding protein G(I)/G(S)/G(O) subunit gamma-12 OS=Homo sapiens GN=GNG12 PE=1 SV=3	0	67	4	21	4	0.942	1.012	0.719	0.613	0.554	5.48801e+06	5.17185e+06	5.5519e+06	3.94623e+06	3.36435e+06	3.03837e+06
P26640	Valine--tRNA ligase OS=Homo sapiens GN=VARS PE=1 SV=4	0	8	8	23	8	0.92	1.013	0.973	1.299	1.537	1.98054e+06	1.82164e+06	2.00706e+06	1.92729e+06	2.57207e+06	3.04323e+06
P69905	Hemoglobin subunit alpha OS=Homo sapiens GN=HBA1 PE=1 SV=2	0	15	2	10	2	1.345	1.287	1.542	2.077	1.436	2.12423e+06	2.85717e+06	2.73288e+06	3.27503e+06	4.41145e+06	3.04935e+06
P60903	Protein S100-A10 OS=Homo sapiens GN=S100A10 PE=1 SV=2	0	18	3	13	3	1.356	1.113	1.896	1.297	1.277	2.4039e+06	3.26004e+06	2.67527e+06	4.55753e+06	3.11819e+06	3.06967e+06
P60174	Triosephosphate isomerase OS=Homo sapiens GN=TPI1 PE=1 SV=3	0	20	4	15	4	2.032	1.838	1.693	2.361	2.097	1.46726e+06	2.98104e+06	2.69663e+06	2.48353e+06	3.46387e+06	3.07631e+06
Q86VE9	Serine incorporator 5 OS=Homo sapiens GN=SERINC5 PE=2 SV=1	0.001	4	2	5	2	0.913	1.065	1.56	1.371	1.523	2.02076e+06	1.84494e+06	2.15215e+06	3.15215e+06	2.77041e+06	3.07705e+06
P35998	26S protease regulatory subunit 7 OS=Homo sapiens GN=PSMC2 PE=1 SV=3	0	20	8	17	8	1.092	1.053	2.549	2.282	2.464	1.27879e+06	1.39676e+06	1.34594e+06	3.26024e+06	2.91884e+06	3.15032e+06
O00622	Protein CYR61 OS=Homo sapiens GN=CYR61 PE=1 SV=1	0	14	5	13	5	1.519	1.579	1.11	1.683	0.845	3.73017e+06	5.666e+06	5.8906e+06	4.14141e+06	6.2789e+06	3.15284e+06
P18827	Syndecan-1 OS=Homo sapiens GN=SDC1 PE=1 SV=3	0	9	2	20	2	1.34	1.542	0.742	2.14	2.966	1.0724e+06	1.43715e+06	1.65404e+06	795885	2.29542e+06	3.18086e+06
P14625	Endoplasmin OS=Homo sapiens GN=HSP90B1 PE=1 SV=1	0	18	13	50	12	0.63	0.761	0.491	0.433	0.503	6.40613e+06	4.03785e+06	4.87572e+06	3.14676e+06	2.77202e+06	3.22548e+06
P02545	Prelamin-A/C OS=Homo sapiens GN=LMNA PE=1 SV=1	0	19	13	30	12	0.789	0.848	0.943	0.685	0.873	3.76179e+06	2.96798e+06	3.191e+06	3.549e+06	2.57807e+06	3.2859e+06
P02765	Alpha-2-HS-glycoprotein OS=Homo sapiens GN=AHSG PE=1 SV=1	0	4	2	17	2	1.785	2.062	3.03	3.532	2.146	1.53723e+06	2.7444e+06	3.16949e+06	4.65724e+06	5.42895e+06	3.29848e+06
P05141	ADP/ATP translocase 2 OS=Homo sapiens GN=SLC25A5 PE=1 SV=7	0	11	3	6	3	1.104	1.32	1.189	0.504	0.544	6.17245e+06	6.81299e+06	8.14881e+06	7.3374e+06	3.11307e+06	3.35496e+06
Q7Z7D3	V-set domain-containing T-cell activation inhibitor 1 OS=Homo sapiens GN=VTCN1 PE=1 SV=1	0	15	4	10	4	1.436	1.296	4.743	3.354	4.139	810823	1.16461e+06	1.05045e+06	3.84596e+06	2.71977e+06	3.35613e+06
Q14118	Dystroglycan OS=Homo sapiens GN=DAG1 PE=1 SV=2	0	4	3	6	3	1.611	1.707	2.949	5.303	7.638	439906	708748	750813	1.29728e+06	2.33274e+06	3.36015e+06
P62191	26S protease regulatory subunit 4 OS=Homo sapiens GN=PSMC1 PE=1 SV=1	0	11	4	10	4	1.305	1.149	5.042	5.074	7.273	464891	606560	534287	2.34406e+06	2.35866e+06	3.38132e+06
P27635	60S ribosomal protein L10 OS=Homo sapiens GN=RPL10 PE=1 SV=4	0	19	4	10	4	1.146	1.224	1.115	1.025	0.929	3.67069e+06	4.20514e+06	4.49214e+06	4.09283e+06	3.76293e+06	3.40842e+06
P55268	Laminin subunit beta-2 OS=Homo sapiens GN=LAMB2 PE=1 SV=2	0	10	15	48	15	0.744	0.747	1.027	1.004	0.786	4.36691e+06	3.2478e+06	3.26113e+06	4.48315e+06	4.38543e+06	3.43155e+06
P02748	Complement component C9 OS=Homo sapiens GN=C9 PE=1 SV=2	0	4	2	14	2	0.821	0.857	2.543	2.216	2.625	1.30724e+06	1.07386e+06	1.12079e+06	3.32474e+06	2.89725e+06	3.43201e+06
Q8NBI5	Solute carrier family 43 member 3 OS=Homo sapiens GN=SLC43A3 PE=1 SV=2	0.001	4	2	4	2	1.059	0.959	1.254	1.099	0.998	3.45721e+06	3.66179e+06	3.31431e+06	4.33521e+06	3.79778e+06	3.44998e+06
O43175	D-3-phosphoglycerate dehydrogenase OS=Homo sapiens GN=PHGDH PE=1 SV=4	0	24	11	32	11	0.687	0.746	0.418	0.405	0.402	8.66403e+06	5.95122e+06	6.46383e+06	3.61991e+06	3.50658e+06	3.48116e+06
Q86X29	Lipolysis-stimulated lipoprotein receptor OS=Homo sapiens GN=LSR PE=1 SV=4	0	23	12	41	12	0.834	0.936	0.735	0.695	0.835	4.17983e+06	3.48729e+06	3.91292e+06	3.07082e+06	2.90524e+06	3.49155e+06
P98160	Basement membrane-specific heparan sulfate proteoglycan core protein OS=Homo sapiens GN=HSPG2 PE=1 SV=4	0	6	20	46	20	0.798	0.902	0.803	0.695	0.637	5.50186e+06	4.38786e+06	4.96159e+06	4.41968e+06	3.82125e+06	3.50621e+06
Q9NZM1	Myoferlin OS=Homo sapiens GN=MYOF PE=1 SV=1	0	13	22	67	22	0.87	0.864	0.589	0.59	0.527	6.67006e+06	5.8053e+06	5.76625e+06	3.92795e+06	3.93596e+06	3.51264e+06
Q9UM47	Neurogenic locus notch homolog protein 3 OS=Homo sapiens GN=NOTCH3 PE=1 SV=2	0	6	11	20	10	1.106	0.993	1.531	1.186	1.014	3.48537e+06	3.855e+06	3.46258e+06	5.33582e+06	4.13532e+06	3.53452e+06
P60660	Myosin light polypeptide 6 OS=Homo sapiens GN=MYL6 PE=1 SV=2	0	35	5	29	5	1.078	0.945	0.864	0.762	0.684	5.20109e+06	5.60666e+06	4.91449e+06	4.49225e+06	3.96405e+06	3.5568e+06
P46777	60S ribosomal protein L5 OS=Homo sapiens GN=RPL5 PE=1 SV=3	0	18	5	13	5	0.903	0.996	0.88	0.845	0.935	3.80646e+06	3.43551e+06	3.79183e+06	3.34918e+06	3.21604e+06	3.56016e+06
Q14974	Importin subunit beta-1 OS=Homo sapiens GN=KPNB1 PE=1 SV=2	0	13	9	25	9	0.826	0.875	3.02	0.696	0.998	3.58052e+06	2.95866e+06	3.13436e+06	1.08137e+07	2.49175e+06	3.57501e+06
P16949	Stathmin OS=Homo sapiens GN=STMN1 PE=1 SV=3	0	31	5	12	5	0.882	0.948	1.424	1.187	1.468	2.44126e+06	2.15328e+06	2.31361e+06	3.47649e+06	2.89787e+06	3.58352e+06
P61812	Transforming growth factor beta-2 OS=Homo sapiens GN=TGFB2 PE=1 SV=1	0.001	4	2	5	2	1.414	1.427	3.932	6.41	7.108	504579	713437	720244	1.98394e+06	3.23454e+06	3.5865e+06
Q08431	Lactadherin OS=Homo sapiens GN=MFGE8 PE=1 SV=2	0	43	11	40	11	0.833	0.82	0.447	0.838	0.511	7.02214e+06	5.85256e+06	5.75753e+06	3.14049e+06	5.88637e+06	3.58773e+06
Q8N5I2	Arrestin domain-containing protein 1 OS=Homo sapiens GN=ARRDC1 PE=1 SV=1	0	9	3	9	3	1.871	1.672	4.457	4.702	5.114	707703	1.3242e+06	1.18323e+06	3.15411e+06	3.3277e+06	3.61922e+06
P16188	HLA class I histocompatibility antigen, A-30 alpha chain OS=Homo sapiens GN=HLA-A PE=1 SV=2	0	43	11	70	3	0.806	0.824	0.603	0.471	0.429	#VALUE!	#VALUE!	#VALUE!	#VALUE!	#VALUE!	#VALUE!
O00232	26S proteasome non-ATPase regulatory subunit 12 OS=Homo sapiens GN=PSMD12 PE=1 SV=3	0	17	7	21	7	1.209	1.238	1.434	2.344	2.415	1.51372e+06	1.83025e+06	1.87441e+06	2.17105e+06	3.54805e+06	3.65538e+06
P02675	Fibrinogen beta chain OS=Homo sapiens GN=FGB PE=1 SV=2	0.001	3	2	5	2	1.464	1.493	7.611	4.796	6.45	577014	844906	861578	4.39169e+06	2.76744e+06	3.72192e+06
P08133	Annexin A6 OS=Homo sapiens GN=ANXA6 PE=1 SV=3	0	27	15	50	15	1.608	1.785	1.403	1.086	1.2	3.10506e+06	4.99162e+06	5.54385e+06	4.35544e+06	3.3725e+06	3.72623e+06
O15031	Plexin-B2 OS=Homo sapiens GN=PLXNB2 PE=1 SV=3	0	13	17	58	17	1.078	1.132	0.51	0.708	0.796	4.69723e+06	5.06238e+06	5.31751e+06	2.39683e+06	3.32543e+06	3.73842e+06
P39023	60S ribosomal protein L3 OS=Homo sapiens GN=RPL3 PE=1 SV=2	0	6	2	11	2	1.965	1.625	3.166	5.119	4.411	847969	1.66605e+06	1.37828e+06	2.68455e+06	4.34097e+06	3.74019e+06
P17096	High mobility group protein HMG-I/HMG-Y OS=Homo sapiens GN=HMGA1 PE=1 SV=3	0.001	22	2	8	2	0.432	0.423	3.432	0.974	2.488	1.50609e+06	650627	636484	5.16833e+06	1.46747e+06	3.74718e+06
O14745	Na(+)/H(+) exchange regulatory cofactor NHE-RF1 OS=Homo sapiens GN=SLC9A3R1 PE=1 SV=4	0	33	10	39	10	1.048	1.006	0.859	0.795	0.83	4.54632e+06	4.76306e+06	4.57258e+06	3.90386e+06	3.61426e+06	3.7736e+06
P27824	Calnexin OS=Homo sapiens GN=CANX PE=1 SV=2	0	21	13	54	13	0.884	0.947	0.902	0.563	0.608	6.20674e+06	5.48774e+06	5.8801e+06	5.59648e+06	3.49745e+06	3.77649e+06
P60981	Destrin OS=Homo sapiens GN=DSTN PE=1 SV=3	0	52	8	35	8	1.63	1.451	1.571	1.672	1.191	3.20333e+06	5.22047e+06	4.64828e+06	5.03205e+06	5.35602e+06	3.81596e+06
Q9Y6W5	Wiskott-Aldrich syndrome protein family member 2 OS=Homo sapiens GN=WASF2 PE=1 SV=3	0	7	4	8	4	1.846	1.629	4.314	3.476	3.888	991107	1.82929e+06	1.61453e+06	4.2752e+06	3.44525e+06	3.85298e+06
P06744	Glucose-6-phosphate isomerase OS=Homo sapiens GN=GPI PE=1 SV=4	0	18	9	18	9	1.402	1.431	1.078	0.81	0.876	4.4038e+06	6.17483e+06	6.30205e+06	4.74949e+06	3.56603e+06	3.85597e+06
Q01082	Spectrin beta chain, non-erythrocytic 1 OS=Homo sapiens GN=SPTBN1 PE=1 SV=2	0	13	26	56	25	0.84	0.885	0.977	0.633	0.744	5.23535e+06	4.39847e+06	4.63253e+06	5.11476e+06	3.31526e+06	3.8941e+06
Q02878	60S ribosomal protein L6 OS=Homo sapiens GN=RPL6 PE=1 SV=3	0	26	7	22	7	0.992	1.006	0.685	1.143	0.894	4.36081e+06	4.32405e+06	4.38524e+06	2.98516e+06	4.98317e+06	3.89882e+06
Q14152	Eukaryotic translation initiation factor 3 subunit A OS=Homo sapiens GN=EIF3A PE=1 SV=1	0	4	5	8	5	0.866	0.96	1.95	1.889	2.244	1.74148e+06	1.50832e+06	1.67258e+06	3.39562e+06	3.28898e+06	3.90839e+06
Q8N271	Prominin-2 OS=Homo sapiens GN=PROM2 PE=1 SV=1	0	14	9	22	9	0.827	0.802	0.763	0.701	0.695	5.66444e+06	4.68545e+06	4.54487e+06	4.31947e+06	3.97197e+06	3.93639e+06
Q04917	14-3-3 protein eta OS=Homo sapiens GN=YWHAH PE=1 SV=4	0	52	12	50	8	0.96	0.953	0.675	0.753	0.734	5.41939e+06	5.20375e+06	5.16604e+06	3.65669e+06	4.0826e+06	3.97841e+06
P11387	DNA topoisomerase 1 OS=Homo sapiens GN=TOP1 PE=1 SV=2	0	16	12	29	12	1.05	1.078	0.999	1.487	1.622	2.48726e+06	2.61238e+06	2.68046e+06	2.4836e+06	3.6984e+06	4.03379e+06
P08195	4F2 cell-surface antigen heavy chain OS=Homo sapiens GN=SLC3A2 PE=1 SV=3	0	23	12	36	12	0.923	0.724	0.166	0.784	0.783	5.17173e+06	4.77501e+06	3.74383e+06	860698	4.0532e+06	4.05158e+06
Q9UM54	Unconventional myosin-VI OS=Homo sapiens GN=MYO6 PE=1 SV=4	0	12	15	36	15	0.912	0.872	1.022	0.936	0.901	4.55329e+06	4.15245e+06	3.97056e+06	4.65559e+06	4.26195e+06	4.10462e+06
P27348	14-3-3 protein theta OS=Homo sapiens GN=YWHAQ PE=1 SV=1	0	65	13	73	8	0.955	0.948	0.474	0.407	0.403	1.03815e+07	9.91032e+06	9.84684e+06	4.9185e+06	4.22527e+06	4.18596e+06
Q15286	Ras-related protein Rab-35 OS=Homo sapiens GN=RAB35 PE=1 SV=1	0	36	8	24	5	1.48	1.265	1.615	1.565	1.412	2.97076e+06	4.39585e+06	3.75888e+06	4.79707e+06	4.64929e+06	4.19584e+06
P61204	ADP-ribosylation factor 3 OS=Homo sapiens GN=ARF3 PE=1 SV=2	0	42	5	26	3	0.911	0.988	0.109	0.35	0.286	1.47128e+07	1.33995e+07	1.45325e+07	1.6008e+06	5.14271e+06	4.20735e+06
P49747	Cartilage oligomeric matrix protein OS=Homo sapiens GN=COMP PE=1 SV=2	0	10	6	16	5	0.927	1.074	2.763	4.268	5.025	856149	794030	919522	2.36523e+06	3.65418e+06	4.30228e+06
O43657	Tetraspanin-6 OS=Homo sapiens GN=TSPAN6 PE=1 SV=1	0	12	3	10	3	0.802	0.918	0.655	0.97	0.83	5.23072e+06	4.19264e+06	4.80201e+06	3.42404e+06	5.07535e+06	4.34038e+06
P12956	X-ray repair cross-complementing protein 6 OS=Homo sapiens GN=XRCC6 PE=1 SV=2	0	15	8	25	8	1.286	1.194	1.68	2.322	2.474	1.80335e+06	2.31854e+06	2.15351e+06	3.02924e+06	4.18664e+06	4.46192e+06
P06703	Protein S100-A6 OS=Homo sapiens GN=S100A6 PE=1 SV=1	0.001	17	2	19	2	0.826	0.924	0.271	0.274	0.253	1.77503e+07	1.46611e+07	1.63992e+07	4.81799e+06	4.86611e+06	4.49486e+06
P30101	Protein disulfide-isomerase A3 OS=Homo sapiens GN=PDIA3 PE=1 SV=4	0	19	8	22	8	1.259	1.23	1.257	0.951	1.01	4.51632e+06	5.68683e+06	5.55719e+06	5.67815e+06	4.29298e+06	4.55936e+06
P33176	Kinesin-1 heavy chain OS=Homo sapiens GN=KIF5B PE=1 SV=1	0	13	12	24	12	1.053	0.985	1.856	1.909	2.135	2.1539e+06	2.26806e+06	2.12194e+06	3.99862e+06	4.11152e+06	4.59752e+06
P61313	60S ribosomal protein L15 OS=Homo sapiens GN=RPL15 PE=1 SV=2	0.001	8	2	9	2	1.357	1.523	1.123	1.058	1.037	4.45885e+06	6.04907e+06	6.78983e+06	5.00671e+06	4.71813e+06	4.62569e+06
Q6UX06	Olfactomedin-4 OS=Homo sapiens GN=OLFM4 PE=1 SV=1	0	12	5	9	5	1.205	0.744	0.089	0.626	0.614	7.56234e+06	9.11291e+06	5.6259e+06	669900	4.73173e+06	4.63982e+06
Q99832	T-complex protein 1 subunit eta OS=Homo sapiens GN=CCT7 PE=1 SV=2	0	24	10	34	10	0.916	0.934	0.654	1.135	1.057	4.42565e+06	4.05435e+06	4.13212e+06	2.89569e+06	5.02198e+06	4.67717e+06
O43795	Unconventional myosin-Ib OS=Homo sapiens GN=MYO1B PE=1 SV=3	0	17	18	44	18	0.952	0.893	0.831	0.645	0.572	8.27563e+06	7.88206e+06	7.39119e+06	6.87848e+06	5.33674e+06	4.73524e+06
P06748	Nucleophosmin OS=Homo sapiens GN=NPM1 PE=1 SV=2	0	25	4	14	4	0.867	0.874	1.244	1.914	2.83	1.6754e+06	1.45322e+06	1.46357e+06	2.0844e+06	3.20634e+06	4.74103e+06
O43242	26S proteasome non-ATPase regulatory subunit 3 OS=Homo sapiens GN=PSMD3 PE=1 SV=2	0	25	12	28	12	0.914	0.93	1.247	1.851	2.094	2.2663e+06	2.07224e+06	2.10873e+06	2.82645e+06	4.19544e+06	4.74539e+06
Q96FQ6	Protein S100-A16 OS=Homo sapiens GN=S100A16 PE=1 SV=1	0	63	5	58	5	0.837	0.864	0.365	0.337	0.337	1.43545e+07	1.2013e+07	1.23961e+07	5.24247e+06	4.8318e+06	4.83205e+06
P22314	Ubiquitin-like modifier-activating enzyme 1 OS=Homo sapiens GN=UBA1 PE=1 SV=3	0	17	15	36	15	0.916	0.955	1.307	1.153	1.286	3.79893e+06	3.47994e+06	3.62711e+06	4.96599e+06	4.3816e+06	4.88636e+06
P0C0S5	Histone H2A.Z OS=Homo sapiens GN=H2AFZ PE=1 SV=2	0	26	3	23	2	0.908	1.085	0.485	2.393	1.898	2.59113e+06	2.35275e+06	2.81148e+06	1.25556e+06	6.19992e+06	4.91751e+06
P46779	60S ribosomal protein L28 OS=Homo sapiens GN=RPL28 PE=1 SV=3	0	16	2	8	2	1.46	1.27	1.971	2.101	2.128	2.31145e+06	3.37431e+06	2.93652e+06	4.55622e+06	4.85669e+06	4.91876e+06
P62753	40S ribosomal protein S6 OS=Homo sapiens GN=RPS6 PE=1 SV=1	0	25	5	26	5	0.773	0.896	0.716	0.881	0.957	5.25627e+06	4.06193e+06	4.70715e+06	3.7656e+06	4.63006e+06	5.02939e+06
P16422	Epithelial cell adhesion molecule OS=Homo sapiens GN=EPCAM PE=1 SV=2	0	19	5	24	5	1.214	1.118	0.962	1.398	1.128	4.4692e+06	5.42435e+06	4.99731e+06	4.29953e+06	6.24827e+06	5.04338e+06
O75369	Filamin-B OS=Homo sapiens GN=FLNB PE=1 SV=2	0	11	24	56	19	1.086	1.062	1.594	1.153	1.38	3.68427e+06	4.00284e+06	3.91167e+06	5.87393e+06	4.24875e+06	5.08508e+06
P62937	Peptidyl-prolyl cis-trans isomerase A OS=Homo sapiens GN=PPIA PE=1 SV=2	0	45	8	61	8	0.895	0.981	0.202	0.373	0.379	1.34381e+07	1.20323e+07	1.3188e+07	2.71606e+06	5.01197e+06	5.09677e+06
Q9Y4K0	Lysyl oxidase homolog 2 OS=Homo sapiens GN=LOXL2 PE=1 SV=1	0	9	6	16	6	0.912	1.088	1.838	2.121	2.379	2.15143e+06	1.96106e+06	2.34144e+06	3.95335e+06	4.56233e+06	5.11847e+06
P21741	Midkine OS=Homo sapiens GN=MDK PE=1 SV=1	0	20	4	11	4	2.871	3.113	0.769	2.802	1.776	2.92412e+06	8.39488e+06	9.10392e+06	2.24805e+06	8.19367e+06	5.19215e+06
P06756	Integrin alpha-V OS=Homo sapiens GN=ITGAV PE=1 SV=2	0	13	11	37	11	1.19	1.085	1.57	1.442	1.469	3.54512e+06	4.21889e+06	3.84821e+06	5.56714e+06	5.11217e+06	5.20754e+06
P53621	Coatomer subunit alpha OS=Homo sapiens GN=COPA PE=1 SV=2	0	13	14	29	14	1.116	1.123	1.981	2.12	2.463	2.17464e+06	2.42759e+06	2.44286e+06	4.30746e+06	4.61012e+06	5.35595e+06
P08729	Keratin, type II cytoskeletal 7 OS=Homo sapiens GN=KRT7 PE=1 SV=5	0	37	18	49	15	0.801	0.916	0.702	0.518	0.613	8.81453e+06	7.06321e+06	8.07602e+06	6.18752e+06	4.56798e+06	5.40528e+06
P31947	14-3-3 protein sigma OS=Homo sapiens GN=SFN PE=1 SV=1	0	41	10	59	6	1.17	1.05	0.735	0.912	0.892	6.13485e+06	7.17716e+06	6.44242e+06	4.51086e+06	5.59475e+06	5.47464e+06
O15372	Eukaryotic translation initiation factor 3 subunit H OS=Homo sapiens GN=EIF3H PE=1 SV=1	0	12	3	10	3	1.348	1.309	4.184	4.439	4.977	1.10422e+06	1.4886e+06	1.44572e+06	4.61972e+06	4.90144e+06	5.49605e+06
Q7L576	Cytoplasmic FMR1-interacting protein 1 OS=Homo sapiens GN=CYFIP1 PE=1 SV=1	0	14	16	49	16	1.115	1.049	1.03	1.11	0.935	5.9253e+06	6.60932e+06	6.21842e+06	6.1022e+06	6.5795e+06	5.5391e+06
Q9C0B5	Palmitoyltransferase ZDHHC5 OS=Homo sapiens GN=ZDHHC5 PE=1 SV=2	0.001	3	2	4	2	2.504	2.232	4.268	3.168	3.127	1.77308e+06	4.43946e+06	3.95776e+06	7.56805e+06	5.61779e+06	5.54511e+06
P50991	T-complex protein 1 subunit delta OS=Homo sapiens GN=CCT4 PE=1 SV=4	0	23	11	34	10	0.784	0.908	0.675	0.907	0.755	7.38486e+06	5.78753e+06	6.70834e+06	4.98801e+06	6.69853e+06	5.57412e+06
Q9NS86	LanC-like protein 2 OS=Homo sapiens GN=LANCL2 PE=1 SV=1	0	23	8	27	8	1.283	1.177	0.455	1.172	0.939	5.97707e+06	7.66572e+06	7.0356e+06	2.71829e+06	7.0037e+06	5.61224e+06
P54578	Ubiquitin carboxyl-terminal hydrolase 14 OS=Homo sapiens GN=USP14 PE=1 SV=3	0	20	11	23	11	1.295	1.136	1.252	1.611	1.422	3.96188e+06	5.13052e+06	4.5005e+06	4.96132e+06	6.38158e+06	5.63473e+06
P23142	Fibulin-1 OS=Homo sapiens GN=FBLN1 PE=1 SV=4	0	17	8	29	8	0.827	0.946	3.901	5.329	6.718	845132	699095	799192	3.2968e+06	4.50411e+06	5.67787e+06
O75116	Rho-associated protein kinase 2 OS=Homo sapiens GN=ROCK2 PE=1 SV=4	0	8	11	21	11	1.069	1.052	3.364	2.41	2.938	1.95128e+06	2.08651e+06	2.05329e+06	6.56384e+06	4.70217e+06	5.73197e+06
P62249	40S ribosomal protein S16 OS=Homo sapiens GN=RPS16 PE=1 SV=2	0	30	5	11	5	1.278	1.255	1.359	1.599	1.555	3.71907e+06	4.75392e+06	4.66797e+06	5.05348e+06	5.94813e+06	5.78242e+06
P55060	Exportin-2 OS=Homo sapiens GN=CSE1L PE=1 SV=3	0	9	8	26	8	1.207	1.145	2.069	1.637	1.628	3.55749e+06	4.29215e+06	4.07463e+06	7.36136e+06	5.82536e+06	5.79321e+06
P04083	Annexin A1 OS=Homo sapiens GN=ANXA1 PE=1 SV=2	0	39	11	51	11	1.187	1.078	0.545	0.472	0.444	1.3051e+07	1.54951e+07	1.40645e+07	7.11171e+06	6.15929e+06	5.80008e+06
P00441	Superoxide dismutase [Cu-Zn] OS=Homo sapiens GN=SOD1 PE=1 SV=2	0	33	5	12	5	1.329	1.487	1.758	1.364	2.044	2.8665e+06	3.80907e+06	4.26147e+06	5.03918e+06	3.90876e+06	5.85918e+06
P61981	14-3-3 protein gamma OS=Homo sapiens GN=YWHAG PE=1 SV=2	0	43	10	43	6	1.404	1.243	1.348	0.996	0.933	6.30688e+06	8.85763e+06	7.8409e+06	8.50039e+06	6.28043e+06	5.88284e+06
P62979	Ubiquitin-40S ribosomal protein S27a OS=Homo sapiens GN=RPS27A PE=1 SV=2	0	34	4	43	4	0.939	1.079	1.146	1.055	1.375	4.33364e+06	4.06831e+06	4.67599e+06	4.96696e+06	4.57095e+06	5.9598e+06
P54136	Arginine--tRNA ligase, cytoplasmic OS=Homo sapiens GN=RARS PE=1 SV=2	0	17	11	28	11	0.891	0.918	1.364	1.446	1.659	3.61339e+06	3.21881e+06	3.31846e+06	4.92726e+06	5.22429e+06	5.99607e+06
P00338	L-lactate dehydrogenase A chain OS=Homo sapiens GN=LDHA PE=1 SV=2	0	30	9	49	8	1.477	1.208	0.822	0.673	0.547	1.11347e+07	1.6442e+07	1.34497e+07	9.15092e+06	7.49359e+06	6.09136e+06
P00558	Phosphoglycerate kinase 1 OS=Homo sapiens GN=PGK1 PE=1 SV=3	0	45	15	43	15	1.206	1.046	1.316	1.272	1.157	5.29224e+06	6.38343e+06	5.53609e+06	6.96491e+06	6.72942e+06	6.12249e+06
P13797	Plastin-3 OS=Homo sapiens GN=PLS3 PE=1 SV=4	0	18	10	30	9	1.624	1.179	1.41	1.52	1.379	4.50153e+06	7.31109e+06	5.30686e+06	6.34758e+06	6.84303e+06	6.20575e+06
Q16181	Septin-7 OS=Homo sapiens GN=SEPT7 PE=1 SV=2	0	27	11	34	11	1.149	1.102	1.105	1.094	1.074	6.09224e+06	7.00158e+06	6.7162e+06	6.73484e+06	6.66333e+06	6.54436e+06
P46781	40S ribosomal protein S9 OS=Homo sapiens GN=RPS9 PE=1 SV=3	0	40	10	33	10	1.102	1.003	0.618	1.637	1.303	5.33721e+06	5.8823e+06	5.35065e+06	3.29573e+06	8.73894e+06	6.95639e+06
P63000	Ras-related C3 botulinum toxin substrate 1 OS=Homo sapiens GN=RAC1 PE=1 SV=1	0	26	5	18	5	1.567	1.225	2.603	3.164	2.785	2.50823e+06	3.93018e+06	3.07355e+06	6.52867e+06	7.9363e+06	6.98563e+06
Q09666	Neuroblast differentiation-associated protein AHNAK OS=Homo sapiens GN=AHNAK PE=1 SV=2	0	16	38	97	38	0.627	0.619	0.845	0.822	0.852	8.27917e+06	5.19509e+06	5.12367e+06	6.99813e+06	6.80615e+06	7.05488e+06
P61224	Ras-related protein Rap-1b OS=Homo sapiens GN=RAP1B PE=1 SV=1	0	34	7	24	2	1.076	1.156	0.79	0.509	0.493	1.45274e+07	1.563e+07	1.67965e+07	1.14763e+07	7.39316e+06	7.16744e+06
P51572	B-cell receptor-associated protein 31 OS=Homo sapiens GN=BCAP31 PE=1 SV=3	0	15	4	10	4	1.34	1.182	2.246	2.185	2.166	3.32718e+06	4.45687e+06	3.93338e+06	7.47267e+06	7.26952e+06	7.20629e+06
Q99584	Protein S100-A13 OS=Homo sapiens GN=S100A13 PE=1 SV=1	0	36	4	16	4	1.413	1.205	1.534	1.792	1.953	3.70395e+06	5.23187e+06	4.46464e+06	5.68276e+06	6.63869e+06	7.23298e+06
P35527	Keratin, type I cytoskeletal 9 OS=Homo sapiens GN=KRT9 PE=1 SV=3	0	14	7	20	7	0.734	0.91	4.346	2.89	5.439	1.34872e+06	990235	1.22716e+06	5.8622e+06	3.89759e+06	7.33633e+06
P0DMV9	Heat shock 70 kDa protein 1B OS=Homo sapiens GN=HSPA1B PE=1 SV=1	0	29	16	65	13	1.181	1.099	1.308	1.186	1.183	6.2558e+06	7.38802e+06	6.87429e+06	8.18051e+06	7.42109e+06	7.39898e+06
P07900	Heat shock protein HSP 90-alpha OS=Homo sapiens GN=HSP90AA1 PE=1 SV=5	0	38	25	126	14	1.307	1.3	1.047	1.589	1.428	5.34997e+06	6.99113e+06	6.95263e+06	5.60183e+06	8.50307e+06	7.64236e+06
Q92626	Peroxidasin homolog OS=Homo sapiens GN=PXDN PE=1 SV=2	0	11	12	39	12	1.18	1.09	4.197	5.329	4.366	1.75489e+06	2.07124e+06	1.91276e+06	7.36563e+06	9.35101e+06	7.66201e+06
P05026	Sodium/potassium-transporting ATPase subunit beta-1 OS=Homo sapiens GN=ATP1B1 PE=1 SV=1	0	24	6	29	6	1.015	0.957	0.61	0.607	0.531	1.47488e+07	1.49762e+07	1.41198e+07	9.00382e+06	8.94693e+06	7.83434e+06
P13639	Elongation factor 2 OS=Homo sapiens GN=EEF2 PE=1 SV=4	0	22	16	42	16	0.893	0.946	0.738	0.688	0.669	1.18355e+07	1.05678e+07	1.12015e+07	8.73294e+06	8.13799e+06	7.91213e+06
P09496	Clathrin light chain A OS=Homo sapiens GN=CLTA PE=1 SV=1	0.001	13	4	14	4	1.013	0.926	2.009	1.305	1.327	5.98127e+06	6.05922e+06	5.54111e+06	1.20161e+07	7.80313e+06	7.93854e+06
P31944	Caspase-14 OS=Homo sapiens GN=CASP14 PE=1 SV=2	0	45	10	52	10	1.928	1.799	0.902	1.226	1.186	6.94491e+06	1.33896e+07	1.24947e+07	6.26248e+06	8.51224e+06	8.23664e+06
O00299	Chloride intracellular channel protein 1 OS=Homo sapiens GN=CLIC1 PE=1 SV=4	0	58	10	45	10	1.162	1.05	1.36	2.414	2.393	3.51857e+06	4.08816e+06	3.69379e+06	4.7856e+06	8.49439e+06	8.41879e+06
P31431	Syndecan-4 OS=Homo sapiens GN=SDC4 PE=1 SV=2	0	24	4	19	4	1.382	1.621	1.397	3.379	4.271	1.97238e+06	2.72547e+06	3.19698e+06	2.75591e+06	6.66561e+06	8.42401e+06
P18206	Vinculin OS=Homo sapiens GN=VCL PE=1 SV=4	0	18	17	41	17	1.464	1.327	1.94	1.53	1.682	5.07949e+06	7.43606e+06	6.7398e+06	9.85473e+06	7.77317e+06	8.54176e+06
P18621	60S ribosomal protein L17 OS=Homo sapiens GN=RPL17 PE=1 SV=3	0	21	3	11	3	2.515	2.074	6.268	6.68	6.873	1.24662e+06	3.13568e+06	2.58603e+06	7.81388e+06	8.32714e+06	8.56802e+06
P07942	Laminin subunit beta-1 OS=Homo sapiens GN=LAMB1 PE=1 SV=2	0	14	20	54	20	1.159	1.017	2.475	2.474	1.892	4.53609e+06	5.25714e+06	4.61317e+06	1.12271e+07	1.12209e+07	8.58206e+06
P63104	14-3-3 protein zeta/delta OS=Homo sapiens GN=YWHAZ PE=1 SV=1	0	69	15	76	11	1.368	1.465	0.551	0.877	0.979	8.83727e+06	1.20864e+07	1.295e+07	4.87358e+06	7.74709e+06	8.65335e+06
P13645	Keratin, type I cytoskeletal 10 OS=Homo sapiens GN=KRT10 PE=1 SV=6	0	23	11	34	10	0.778	1.054	5.489	3.554	5.659	1.58846e+06	1.23652e+06	1.67445e+06	8.71876e+06	5.64483e+06	8.98942e+06
Q01518	Adenylyl cyclase-associated protein 1 OS=Homo sapiens GN=CAP1 PE=1 SV=5	0	28	12	41	12	1.129	1.012	0.99	0.847	0.778	1.17936e+07	1.33187e+07	1.1935e+07	1.16702e+07	9.99039e+06	9.18099e+06
P01024	Complement C3 OS=Homo sapiens GN=C3 PE=1 SV=2	0	12	17	48	17	1.159	1.247	4.563	6.69	6.118	1.50128e+06	1.74047e+06	1.87203e+06	6.85011e+06	1.00432e+07	9.18464e+06
Q15907	Ras-related protein Rab-11B OS=Homo sapiens GN=RAB11B PE=1 SV=4	0	32	8	21	8	0.788	0.897	0.889	0.749	0.825	1.11386e+07	8.77849e+06	9.98937e+06	9.898e+06	8.33963e+06	9.18925e+06
P08758	Annexin A5 OS=Homo sapiens GN=ANXA5 PE=1 SV=2	0	48	13	57	12	1.095	1.409	0.445	0.505	0.507	1.87335e+07	2.05041e+07	2.6389e+07	8.33138e+06	9.45844e+06	9.49526e+06
P68363	Tubulin alpha-1B chain OS=Homo sapiens GN=TUBA1B PE=1 SV=1	0	55	19	133	1	1.048	1.007	0.735	0.757	0.75	1.26659e+07	1.32694e+07	1.27552e+07	9.30549e+06	9.58336e+06	9.49816e+06
P27701	CD82 antigen OS=Homo sapiens GN=CD82 PE=1 SV=1	0	31	6	71	6	0.572	0.646	0.436	0.516	0.59	1.62156e+07	9.26825e+06	1.04818e+07	7.06546e+06	8.36741e+06	9.57127e+06
P08727	Keratin, type I cytoskeletal 19 OS=Homo sapiens GN=KRT19 PE=1 SV=4	0	34	13	55	8	0.889	0.943	0.702	0.518	0.634	1.56027e+07	1.38729e+07	1.47111e+07	1.0947e+07	8.08868e+06	9.88943e+06
P12429	Annexin A3 OS=Homo sapiens GN=ANXA3 PE=1 SV=3	0	33	10	31	10	1.818	1.589	1.655	1.631	1.701	5.83955e+06	1.06177e+07	9.27637e+06	9.66403e+06	9.52424e+06	9.93467e+06
O60716	Catenin delta-1 OS=Homo sapiens GN=CTNND1 PE=1 SV=1	0	12	10	29	10	1.027	0.983	0.74	0.701	0.617	1.62477e+07	1.66919e+07	1.59651e+07	1.20166e+07	1.13973e+07	1.00246e+07
P78371	T-complex protein 1 subunit beta OS=Homo sapiens GN=CCT2 PE=1 SV=4	0	37	13	68	13	0.925	0.923	0.762	0.992	0.981	1.03301e+07	9.55632e+06	9.53215e+06	7.86656e+06	1.02484e+07	1.01322e+07
P14324	Farnesyl pyrophosphate synthase OS=Homo sapiens GN=FDPS PE=1 SV=4	0	11	4	16	4	1.478	1.292	0.6	0.795	0.641	1.59566e+07	2.35827e+07	2.06128e+07	9.56776e+06	1.26898e+07	1.02294e+07
O15230	Laminin subunit alpha-5 OS=Homo sapiens GN=LAMA5 PE=1 SV=8	0	12	33	91	33	0.944	0.933	1.354	1.24	0.939	1.10392e+07	1.0425e+07	1.03013e+07	1.49514e+07	1.36923e+07	1.03692e+07
Q13813	Spectrin alpha chain, non-erythrocytic 1 OS=Homo sapiens GN=SPTAN1 PE=1 SV=3	0	18	38	98	38	0.991	0.945	1.131	0.827	0.813	1.28628e+07	1.27447e+07	1.21497e+07	1.45533e+07	1.06355e+07	1.04513e+07
P09525	Annexin A4 OS=Homo sapiens GN=ANXA4 PE=1 SV=4	0	44	13	48	12	1.334	1.397	1.214	1.195	1.601	6.58233e+06	8.78026e+06	9.1934e+06	7.9913e+06	7.86442e+06	1.05387e+07
P07437	Tubulin beta chain OS=Homo sapiens GN=TUBB PE=1 SV=2	0	50	14	90	4	1.07	1.071	0.65	0.738	0.795	1.34372e+07	1.43838e+07	1.43933e+07	8.73063e+06	9.91437e+06	1.06843e+07
Q00610	Clathrin heavy chain 1 OS=Homo sapiens GN=CLTC PE=1 SV=5	0	21	28	95	28	0.868	0.914	0.689	0.819	0.675	1.59075e+07	1.38057e+07	1.45354e+07	1.09587e+07	1.30233e+07	1.07334e+07
P62258	14-3-3 protein epsilon OS=Homo sapiens GN=YWHAE PE=1 SV=1	0	66	15	54	12	1.307	1.209	0.726	0.663	0.586	1.8409e+07	2.40681e+07	2.22493e+07	1.33691e+07	1.22008e+07	1.07843e+07
P09493	Tropomyosin alpha-1 chain OS=Homo sapiens GN=TPM1 PE=1 SV=2	0	36	13	81	7	1.218	1.224	1.765	0.998	0.992	1.10496e+07	1.3459e+07	1.35246e+07	1.95048e+07	1.10237e+07	1.09622e+07
P19338	Nucleolin OS=Homo sapiens GN=NCL PE=1 SV=3	0	8	6	11	6	1.57	1.559	8.856	8.315	7.641	1.43761e+06	2.25702e+06	2.24061e+06	1.27308e+07	1.19535e+07	1.09841e+07
P62241	40S ribosomal protein S8 OS=Homo sapiens GN=RPS8 PE=1 SV=2	0	34	6	33	6	1.172	1.017	0.905	1.715	1.703	6.46648e+06	7.57985e+06	6.57516e+06	5.85532e+06	1.10885e+07	1.10119e+07
Q9H0U4	Ras-related protein Rab-1B OS=Homo sapiens GN=RAB1B PE=1 SV=1	0	31	7	16	3	1.642	1.393	1.587	1.337	1.09	1.03361e+07	1.69727e+07	1.44015e+07	1.64036e+07	1.38221e+07	1.12619e+07
P49006	MARCKS-related protein OS=Homo sapiens GN=MARCKSL1 PE=1 SV=2	0	78	7	90	6	0.621	0.67	0.96	0.797	1.069	1.08124e+07	6.71185e+06	7.24407e+06	1.03783e+07	8.61704e+06	1.15558e+07
P49368	T-complex protein 1 subunit gamma OS=Homo sapiens GN=CCT3 PE=1 SV=4	0	28	16	46	16	0.942	0.976	1.078	1.401	1.496	7.76601e+06	7.3142e+06	7.57919e+06	8.36792e+06	1.08768e+07	1.16155e+07
P67936	Tropomyosin alpha-4 chain OS=Homo sapiens GN=TPM4 PE=1 SV=3	0	36	11	69	7	1.613	1.449	1.651	1.718	1.966	6.11168e+06	9.85603e+06	8.85667e+06	1.00914e+07	1.05012e+07	1.20175e+07
P15311	Ezrin OS=Homo sapiens GN=EZR PE=1 SV=4	0	39	22	60	16	1.126	1.174	1.209	0.833	0.903	1.34032e+07	1.50941e+07	1.57367e+07	1.61989e+07	1.11603e+07	1.21049e+07
O75531	Barrier-to-autointegration factor OS=Homo sapiens GN=BANF1 PE=1 SV=1	0	36	2	9	2	1.993	1.96	2.087	2.88	2.271	5.35261e+06	1.06688e+07	1.04905e+07	1.11683e+07	1.54142e+07	1.21542e+07
Q9HCY8	Protein S100-A14 OS=Homo sapiens GN=S100A14 PE=1 SV=1	0	51	5	45	5	1.053	1.057	0.243	0.326	0.296	4.16999e+07	4.38957e+07	4.4084e+07	1.01193e+07	1.35795e+07	1.23276e+07
P23528	Cofilin-1 OS=Homo sapiens GN=CFL1 PE=1 SV=3	0	62	9	57	9	1.518	1.308	1.378	1.579	1.191	1.09018e+07	1.65484e+07	1.42588e+07	1.50203e+07	1.72118e+07	1.29809e+07
P16070	CD44 antigen OS=Homo sapiens GN=CD44 PE=1 SV=3	0	9	5	67	5	0.849	0.949	0.841	0.99	0.957	1.37044e+07	1.16288e+07	1.29999e+07	1.15306e+07	1.35628e+07	1.31197e+07
O43707	Alpha-actinin-4 OS=Homo sapiens GN=ACTN4 PE=1 SV=2	0	51	44	211	31	0.927	0.848	0.694	0.489	0.401	3.28291e+07	3.04185e+07	2.78472e+07	2.27843e+07	1.60673e+07	1.31644e+07
Q15758	Neutral amino acid transporter B(0) OS=Homo sapiens GN=SLC1A5 PE=1 SV=2	0	26	10	60	10	0.974	0.987	0.62	0.568	0.494	2.68867e+07	2.6183e+07	2.65379e+07	1.66607e+07	1.52829e+07	1.32855e+07
P46940	Ras GTPase-activating-like protein IQGAP1 OS=Homo sapiens GN=IQGAP1 PE=1 SV=1	0	33	40	155	39	1.277	1.066	1.201	1.122	1.041	1.29264e+07	1.65106e+07	1.3783e+07	1.55225e+07	1.45007e+07	1.34503e+07
P62158	Calmodulin OS=Homo sapiens GN=CALM1 PE=1 SV=2	0	44	8	52	8	1.258	0.993	1.291	0.987	0.947	1.42877e+07	1.79796e+07	1.41944e+07	1.84524e+07	1.40974e+07	1.35331e+07
P29966	Myristoylated alanine-rich C-kinase substrate OS=Homo sapiens GN=MARCKS PE=1 SV=4	0	51	12	103	11	0.526	0.545	0.545	0.647	0.703	4.42785e+07	2.3311e+07	2.413e+07	2.41223e+07	2.86293e+07	3.11294e+07
P04075	Fructose-bisphosphate aldolase A OS=Homo sapiens GN=ALDOA PE=1 SV=2	0	55	16	92	16	0.908	0.921	0.608	0.409	0.407	3.52176e+07	3.19735e+07	3.24347e+07	2.14292e+07	1.43997e+07	1.43453e+07
P04264	Keratin, type II cytoskeletal 1 OS=Homo sapiens GN=KRT1 PE=1 SV=6	0	23	12	30	10	0.702	0.894	7.092	3.936	7.152	2.17772e+06	1.52878e+06	1.94723e+06	1.54438e+07	8.57224e+06	1.55744e+07
P16104	Histone H2AX OS=Homo sapiens GN=H2AFX PE=1 SV=2	0	53	5	26	3	1.167	1.03	3.014	4.253	3.827	4.2278e+06	4.9357e+06	4.35619e+06	1.27437e+07	1.79793e+07	1.61818e+07
Q9Y490	Talin-1 OS=Homo sapiens GN=TLN1 PE=1 SV=3	0	24	46	156	44	0.887	0.895	0.934	0.849	0.813	2.01251e+07	1.78482e+07	1.80107e+07	1.87879e+07	1.70881e+07	1.63597e+07
P26373	60S ribosomal protein L13 OS=Homo sapiens GN=RPL13 PE=1 SV=4	0	13	4	12	4	1.908	1.418	4.193	5.23	5.731	2.89201e+06	5.51697e+06	4.10219e+06	1.21254e+07	1.51245e+07	1.65735e+07
P53396	ATP-citrate synthase OS=Homo sapiens GN=ACLY PE=1 SV=3	0	21	20	42	20	1.165	1.144	2.47	2.214	2.506	6.9176e+06	8.05651e+06	7.91396e+06	1.7088e+07	1.53162e+07	1.7333e+07
P11047	Laminin subunit gamma-1 OS=Homo sapiens GN=LAMC1 PE=1 SV=3	0	20	26	78	26	1.116	1.071	3.575	2.757	2.345	7.43226e+06	8.29675e+06	7.963e+06	2.65702e+07	2.04934e+07	1.74304e+07
P07814	Bifunctional glutamate/proline--tRNA ligase OS=Homo sapiens GN=EPRS PE=1 SV=5	0	10	12	32	11	1.186	1.132	3.469	3.545	4.423	4.08302e+06	4.8418e+06	4.62046e+06	1.41623e+07	1.44733e+07	1.80577e+07
Q8WUM4	Programmed cell death 6-interacting protein OS=Homo sapiens GN=PDCD6IP PE=1 SV=1	0	31	25	66	25	1.077	1.079	1.347	1.273	1.429	1.32233e+07	1.4245e+07	1.42712e+07	1.78063e+07	1.68363e+07	1.89004e+07
P26038	Moesin OS=Homo sapiens GN=MSN PE=1 SV=3	0	39	23	77	17	0.926	0.897	0.951	0.71	0.779	2.48417e+07	2.29976e+07	2.22847e+07	2.36332e+07	1.76382e+07	1.93406e+07
P50990	T-complex protein 1 subunit theta OS=Homo sapiens GN=CCT8 PE=1 SV=4	0	35	17	64	17	1.066	1.017	1.17	1.568	1.616	1.25506e+07	1.33765e+07	1.27684e+07	1.46889e+07	1.96733e+07	2.02829e+07
Q14204	Cytoplasmic dynein 1 heavy chain 1 OS=Homo sapiens GN=DYNC1H1 PE=1 SV=5	0	15	60	153	60	0.949	1.016	0.979	1.15	1.277	1.6048e+07	1.52251e+07	1.63001e+07	1.57141e+07	1.84506e+07	2.04902e+07
P62805	Histone H4 OS=Homo sapiens GN=HIST1H4A PE=1 SV=2	0	50	5	60	5	1.864	1.585	1.425	1.892	1.768	1.17534e+07	2.19106e+07	1.86269e+07	1.6748e+07	2.2232e+07	2.07812e+07
P10909	Clusterin OS=Homo sapiens GN=CLU PE=1 SV=1	0	26	9	40	9	1.161	1.29	4.136	3.929	5.028	4.17065e+06	4.84097e+06	5.38219e+06	1.72508e+07	1.63855e+07	2.09699e+07
P61247	40S ribosomal protein S3a OS=Homo sapiens GN=RPS3A PE=1 SV=2	0	39	9	32	9	1.218	1.135	1.435	1.642	1.733	1.22414e+07	1.49053e+07	1.38995e+07	1.75705e+07	2.00971e+07	2.12109e+07
P07355	Annexin A2 OS=Homo sapiens GN=ANXA2 PE=1 SV=2	0	65	20	202	20	1.207	1.182	0.514	0.571	0.529	4.0518e+07	4.89115e+07	4.78813e+07	2.08376e+07	2.31285e+07	2.14475e+07
Q9P2B2	Prostaglandin F2 receptor negative regulator OS=Homo sapiens GN=PTGFRN PE=1 SV=2	0	25	17	53	17	1.556	1.357	2.462	1.814	1.998	1.08926e+07	1.69526e+07	1.47851e+07	2.68126e+07	1.97631e+07	2.17619e+07
Q9P2E9	Ribosome-binding protein 1 OS=Homo sapiens GN=RRBP1 PE=1 SV=4	0	13	4	8	4	1.07	1.122	2.69	4.454	8.315	2.62894e+06	2.81172e+06	2.95068e+06	7.07111e+06	1.17083e+07	2.18597e+07
Q9BPU6	Dihydropyrimidinase-related protein 5 OS=Homo sapiens GN=DPYSL5 PE=1 SV=1	0.031	1	1	2	1	1.316	1.532	1.54	1.231	1.123	1.96459e+07	2.58546e+07	3.00985e+07	3.02528e+07	2.41906e+07	2.20548e+07
P04114	Apolipoprotein B-100 OS=Homo sapiens GN=APOB PE=1 SV=2	0	3	11	45	11	1.221	0.992	2.931	4.074	2.141	1.05504e+07	1.28792e+07	1.04642e+07	3.09223e+07	4.29845e+07	2.2588e+07
P06733	Alpha-enolase OS=Homo sapiens GN=ENO1 PE=1 SV=2	0	45	14	67	14	1.831	1.56	1.496	1.62	1.707	1.36261e+07	2.49531e+07	2.12545e+07	2.03829e+07	2.20727e+07	2.3259e+07
P00533	Epidermal growth factor receptor OS=Homo sapiens GN=EGFR PE=1 SV=2	0	29	28	149	28	0.757	0.808	0.606	0.465	0.421	5.79147e+07	4.38284e+07	4.68081e+07	3.51247e+07	2.69549e+07	2.44032e+07
P68104	Elongation factor 1-alpha 1 OS=Homo sapiens GN=EEF1A1 PE=1 SV=1	0	25	10	26	10	1.227	0.986	0.628	0.757	0.657	3.83718e+07	4.70773e+07	3.78493e+07	2.41107e+07	2.90446e+07	2.51922e+07
P07996	Thrombospondin-1 OS=Homo sapiens GN=THBS1 PE=1 SV=2	0	34	28	104	27	0.827	0.989	2.248	4.896	3.7	7.26594e+06	6.00894e+06	7.1826e+06	1.63367e+07	3.55721e+07	2.68854e+07
P14618	Pyruvate kinase PKM OS=Homo sapiens GN=PKM PE=1 SV=4	0	55	23	139	23	0.587	0.69	0.236	0.248	0.25	5.58784e+07	3.28115e+07	3.85347e+07	1.32106e+07	1.38351e+07	1.39646e+07
O60814	Histone H2B type 1-K OS=Homo sapiens GN=HIST1H2BK PE=1 SV=3	0	42	6	70	2	2.04	1.889	2.399	3.087	2.945	1.08806e+07	2.22003e+07	2.05521e+07	2.61025e+07	3.35831e+07	3.20413e+07
P21333	Filamin-A OS=Homo sapiens GN=FLNA PE=1 SV=4	0	39	73	244	68	0.895	0.908	0.919	0.68	0.743	4.34621e+07	3.89187e+07	3.94439e+07	3.99619e+07	2.95712e+07	3.22762e+07
P05023	Sodium/potassium-transporting ATPase subunit alpha-1 OS=Homo sapiens GN=ATP1A1 PE=1 SV=1	0	35	31	256	21	0.885	0.878	0.497	0.646	0.61	5.42189e+07	4.7996e+07	4.76309e+07	2.69356e+07	3.50356e+07	3.30831e+07
Q08380	Galectin-3-binding protein OS=Homo sapiens GN=LGALS3BP PE=1 SV=1	0	21	9	39	9	1.299	1.192	4.122	5.967	6.372	5.29226e+06	6.8772e+06	6.31049e+06	2.18168e+07	3.15799e+07	3.37221e+07
P49327	Fatty acid synthase OS=Homo sapiens GN=FASN PE=1 SV=3	0	31	57	180	57	0.955	1.072	1.36	1.489	1.507	2.46599e+07	2.35603e+07	2.64326e+07	3.35474e+07	3.67135e+07	3.71676e+07
O00468	Agrin OS=Homo sapiens GN=AGRN PE=1 SV=5	0	32	46	223	46	1.026	1.189	0.948	1.582	1.012	3.76783e+07	3.86763e+07	4.48073e+07	3.57046e+07	5.96043e+07	3.81378e+07
P19823	Inter-alpha-trypsin inhibitor heavy chain H2 OS=Homo sapiens GN=ITIH2 PE=1 SV=2	0	3	3	8	3	3.044	2.692	28.491	22.097	22.337	1.78922e+06	5.44571e+06	4.81648e+06	5.09762e+07	3.95356e+07	3.99659e+07
P11142	Heat shock cognate 71 kDa protein OS=Homo sapiens GN=HSPA8 PE=1 SV=1	0	35	19	101	13	1.092	1.02	0.904	1.144	1.199	3.41171e+07	3.72704e+07	3.4812e+07	3.08303e+07	3.9014e+07	4.09232e+07
P60709	Actin, cytoplasmic 1 OS=Homo sapiens GN=ACTB PE=1 SV=1	0	53	18	233	8	0.913	0.905	0.545	0.594	0.548	7.56797e+07	6.90717e+07	6.84779e+07	4.12261e+07	4.49567e+07	4.1494e+07
P02751	Fibronectin OS=Homo sapiens GN=FN1 PE=1 SV=4	0	20	32	85	32	1.067	0.988	6.457	5.863	6.074	7.39368e+06	7.88835e+06	7.30476e+06	4.77441e+07	4.33455e+07	4.4907e+07
P35579	Myosin-9 OS=Homo sapiens GN=MYH9 PE=1 SV=4	0	40	69	316	59	0.929	0.962	1.23	1.129	1.341	3.8164e+07	3.54638e+07	3.67145e+07	4.69367e+07	4.30789e+07	5.11946e+07
P55072	Transitional endoplasmic reticulum ATPase OS=Homo sapiens GN=VCP PE=1 SV=4	0	45	26	137	26	0.95	0.944	2.141	2.309	2.716	1.89091e+07	1.79569e+07	1.78536e+07	4.04935e+07	4.36556e+07	5.13578e+07
P68431	Histone H3.1 OS=Homo sapiens GN=HIST1H3A PE=1 SV=2	0	34	3	61	1	1.668	1.583	2.589	3.125	2.952	1.81264e+07	3.02313e+07	2.86854e+07	4.69213e+07	5.66367e+07	5.35016e+07
P08238	Heat shock protein HSP 90-beta OS=Homo sapiens GN=HSP90AB1 PE=1 SV=4	0	47	29	174	17	1.116	1.073	1.04	1.359	1.396	4.5969e+07	5.13153e+07	4.93372e+07	4.78072e+07	6.24575e+07	6.41845e+07
P04406	Glyceraldehyde-3-phosphate dehydrogenase OS=Homo sapiens GN=GAPDH PE=1 SV=3	0	63	13	57	13	1.941	1.599	2.975	2.154	2.174	3.86119e+07	7.49567e+07	6.17294e+07	1.14854e+08	8.31718e+07	8.39471e+07
Q71DI3	Histone H3.2 OS=Homo sapiens GN=HIST2H3A PE=1 SV=3	0	34	3	48	1	1.504	1.601	0.01	1.219	0.01	26283.9	39531	42086.2		32050.1
Q562R1	Beta-actin-like protein 2 OS=Homo sapiens GN=ACTBL2 PE=1 SV=2	0	16	6	52	2	1.402	1.688	0.01	1.045	0.01	3966.33	5561.48	6695.37		4143.44
P0CG39	POTE ankyrin domain family member J OS=Homo sapiens GN=POTEJ PE=3 SV=1	0	5	4	37	1	1.292	1.218	0.01	1.216	0.01	5659.72	7311.63	6892.89		6880.03
Q9BTT6	Leucine-rich repeat-containing protein 1 OS=Homo sapiens GN=LRRC1 PE=1 SV=1	0	14	5	11	3	0.729	0.734	0.01	0.288	0.01	41662.8	30376.3	30561.8		11983.4
Q13283	Ras GTPase-activating protein-binding protein 1 OS=Homo sapiens GN=G3BP1 PE=1 SV=1	0	6	1	6	1	1.231	1.614	0.01	0.01	0.01	5532.62	6809.73	8928.06
Q14240	Eukaryotic initiation factor 4A-II OS=Homo sapiens GN=EIF4A2 PE=1 SV=2	0	11	4	6	1	0.628	0.67	0.01	0.547	0.01	23099.8	14516.7	15470.7		12634.1
P16152	Carbonyl reductase [NADPH] 1 OS=Homo sapiens GN=CBR1 PE=1 SV=3	0	21	3	5	1	0.874	0.76	0.01	0.609	0.01	9690.44	8467.87	7360.95		5903.13
P54753	Ephrin type-B receptor 3 OS=Homo sapiens GN=EPHB3 PE=1 SV=2	0	5	3	6	1	1.01	1.11	0.01	0.624	0.01	7032.38	7104.64	7808.36		4390.81
P23526	Adenosylhomocysteinase OS=Homo sapiens GN=AHCY PE=1 SV=4	0	8	3	7	2	0.625	0.688	0.01	0.337	0.01	16026.8	10015.1	11022.3		5398.55
P52294	Importin subunit alpha-5 OS=Homo sapiens GN=KPNA1 PE=1 SV=3	0	5	2	5	1	0.497	0.521	0.01	0.01	0.01	5646.32	2807.68	2939.66
Q15005	Signal peptidase complex subunit 2 OS=Homo sapiens GN=SPCS2 PE=1 SV=3	0	10	1	4	1	1.164	1.339	0.01	0.873	0.01	10703.5	12460.9	14335.2		9338.95
O95716	Ras-related protein Rab-3D OS=Homo sapiens GN=RAB3D PE=1 SV=1	0	19	4	10	2	1.123	0.98	0.01	0.369	0.01	6056.76	6802.03	5933.29		2236.44
P55209	Nucleosome assembly protein 1-like 1 OS=Homo sapiens GN=NAP1L1 PE=1 SV=1	0	7	2	9	1	1.173	0.97	0.01	0.893	0.01	6549.07	7684.24	6352.48		5851.13
P62277	40S ribosomal protein S13 OS=Homo sapiens GN=RPS13 PE=1 SV=2	0	25	3	6	3	0.783	0.779	0.01	0.456	0.01	27117.1	21221.9	21123.9		12374.7
P54709	Sodium/potassium-transporting ATPase subunit beta-3 OS=Homo sapiens GN=ATP1B3 PE=1 SV=1	0	13	3	5	3	0.971	0.884	0.01	1.256	0.01	20766.2	20173.3	18364.3		26084.2
O15554	Intermediate conductance calcium-activated potassium channel protein 4 OS=Homo sapiens GN=KCNN4 PE=1 SV=1	0	6	2	3	2	0.982	1.091	0.01	0.452	0.01	43071.1	42298.3	47000.9		19460.1
Q9HAV0	Guanine nucleotide-binding protein subunit beta-4 OS=Homo sapiens GN=GNB4 PE=1 SV=3	0	11	3	8	1	0.578	0.731	0.01	0.627	0.01	12667.7	7323.75	9265.25		7947.48
P12277	Creatine kinase B-type OS=Homo sapiens GN=CKB PE=1 SV=1	0	6	1	2	1	1.19	1.261	0.01	0.811	0.01	17620.7	20966.5	22224.7		14284.8
Q9H3P7	Golgi resident protein GCP60 OS=Homo sapiens GN=ACBD3 PE=1 SV=4	0	5	1	2	1	0.401	0.452	0.01	0.204	0.01	38937.5	15603.2	17609.3		7949.88
P00492	Hypoxanthine-guanine phosphoribosyltransferase OS=Homo sapiens GN=HPRT1 PE=1 SV=2	0.001	13	2	3	2	1.649	1.237	0.01	1.085	0.01	6383.17	10523.5	7893.36		6926.02
Q05823	2-5A-dependent ribonuclease OS=Homo sapiens GN=RNASEL PE=1 SV=2	0.001	2	1	2	1	0.386	0.501	0.01	0.174	0.01	46343.9	17885.4	23239.7		8045.92
Q9H0T7	Ras-related protein Rab-17 OS=Homo sapiens GN=RAB17 PE=1 SV=2	0.001	6	1	2	1	0.549	0.573	0.01	0.26	0.01	22343.2	12267.8	12803.4		5808.53
O14828	Secretory carrier-associated membrane protein 3 OS=Homo sapiens GN=SCAMP3 PE=1 SV=3	0.001	5	1	2	1	0.559	0.435	0.01	0.419	0.01	15862.4	8871.93	6901.22		6644.28
O43427	Acidic fibroblast growth factor intracellular-binding protein OS=Homo sapiens GN=FIBP PE=1 SV=3	0.001	4	1	2	1	0.728	0.668	0.01	0.699	0.01	15088.4	10989.7	10086.2		10540.7
P55735	Protein SEC13 homolog OS=Homo sapiens GN=SEC13 PE=1 SV=3	0.001	7	1	2	1	0.918	0.833	0.01	0.739	0.01	10552.2	9685.12	8787.94		7802.38
P10155	60 kDa SS-A/Ro ribonucleoprotein OS=Homo sapiens GN=TROVE2 PE=1 SV=2	0.001	5	3	4	3	1.107	0.791	0.01	0.912	0.01	2847.56	3151.94	2252.7		2596.33
Q13011	Delta(3,5)-Delta(2,4)-dienoyl-CoA isomerase, mitochondrial OS=Homo sapiens GN=ECH1 PE=1 SV=2	0.001	3	1	2	1	1.194	1.103	1.593	0.73	0.01	26586.4	31739.7	29336.8	42340.8	19396.3
P53794	Sodium/myo-inositol cotransporter OS=Homo sapiens GN=SLC5A3 PE=1 SV=2	0.001	2	1	2	1	0.511	0.835	0.01	0.336	0.01	15519.4	7930.12	12951.9		5207.79
O75340	Programmed cell death protein 6 OS=Homo sapiens GN=PDCD6 PE=1 SV=1	0.001	6	1	2	1	1.091	1.28	0.01	0.615	0.01	16110.8	17579.2	20624.9		9910.35
Q9Y547	Intraflagellar transport protein 25 homolog OS=Homo sapiens GN=HSPB11 PE=1 SV=1	0.001	25	2	3	2	0.841	0.921	0.01	0.573	0.01	16753.5	14097	15429		9608.05
Q9Y5K6	CD2-associated protein OS=Homo sapiens GN=CD2AP PE=1 SV=1	0.001	2	1	4	1	1.19	1.301	0.01	1	0.01	16595.4	19743.2	21583.9		16600
O75695	Protein XRP2 OS=Homo sapiens GN=RP2 PE=1 SV=4	0.001	6	2	3	2	1.217	1.503	0.01	1.483	0.01	7128.17	8672.06	10713		10568.3
Q9Y6G5	COMM domain-containing protein 10 OS=Homo sapiens GN=COMMD10 PE=1 SV=1	0.001	6	1	2	1	0.699	0.754	0.01	0.422	0.01	24177.6	16909.4	18241.7		10206
Q13526	Peptidyl-prolyl cis-trans isomerase NIMA-interacting 1 OS=Homo sapiens GN=PIN1 PE=1 SV=1	0.001	12	1	2	1	1.277	0.973	0.01	0.906	0.01	4183.3	5344.08	4068.66		3791.86
P61086	Ubiquitin-conjugating enzyme E2 K OS=Homo sapiens GN=UBE2K PE=1 SV=3	0.001	6	1	2	1	1.668	1.454	0.01	1.082	0.01	12181	20321.6	17706.2		13176.6
P39019	40S ribosomal protein S19 OS=Homo sapiens GN=RPS19 PE=1 SV=2	0.001	9	1	2	1	0.528	0.674	0.01	0.522	0.01	13942	7362.55	9394.37		7273.94
O00571	ATP-dependent RNA helicase DDX3X OS=Homo sapiens GN=DDX3X PE=1 SV=3	0.001	2	1	2	1	1.063	0.889	0.01	1.135	0.01	11324	12032.3	10069.2		12853.9
O60831	PRA1 family protein 2 OS=Homo sapiens GN=PRAF2 PE=1 SV=1	0.001	6	1	2	1	0.504	0.544	0.01	0.192	0.01	25187.9	12701.8	13697.3		4823.87
O60941	Dystrobrevin beta OS=Homo sapiens GN=DTNB PE=1 SV=1	0.001	3	1	2	1	0.506	0.561	0.01	0.01	0.01	8517.57	4305.94	4782.4
O14737	Programmed cell death protein 5 OS=Homo sapiens GN=PDCD5 PE=1 SV=3	0.001	9	1	2	1	0.723	0.806	0.01	0.35	0.01	23302.4	16842.3	18781.3		8150.28
Q96S97	Myeloid-associated differentiation marker OS=Homo sapiens GN=MYADM PE=1 SV=2	0.002	3	1	2	1	0.765	0.843	0.01	0.306	0.01	16384.1	12531.4	13804.2		5014.2
Q7Z403	Transmembrane channel-like protein 6 OS=Homo sapiens GN=TMC6 PE=1 SV=2	0.002	2	1	2	1	0.658	1.028	0.01	1.068	0.01	9454.51	6223.31	9719.75		10096.5
Q96LD4	Tripartite motif-containing protein 47 OS=Homo sapiens GN=TRIM47 PE=1 SV=2	0.002	4	1	2	1	0.688	0.684	0.01	0.538	0.01	13659.2	9397.67	9341.65		7350.06
Q08345	Epithelial discoidin domain-containing receptor 1 OS=Homo sapiens GN=DDR1 PE=1 SV=1	0.003	1	1	2	1	0.866	1.116	0.01	0.477	0.01	5607.67	4855.67	6259.06		2674.75
O75351	Vacuolar protein sorting-associated protein 4B OS=Homo sapiens GN=VPS4B PE=1 SV=2	0.003	2	1	2	1	2.611	2.307	0.01	1.946	0.01	3173.89	8286.04	7321.47		6177.23
Q969L2	Protein MAL2 OS=Homo sapiens GN=MAL2 PE=1 SV=1	0.004	6	1	2	1	1.079	1.044	0.01	0.24	0.01	9496.76	10245.2	9913.57		2283.34
Q9UHA4	Ragulator complex protein LAMTOR3 OS=Homo sapiens GN=LAMTOR3 PE=1 SV=1	0.007	8	1	2	1	1.356	1.36	0.01	0.501	0.01	6929.26	9399.34	9421.08		3473.84
