# Supplementary material for: Quantitative proteomic analysis of extracellular vesicle subgroups isolated by an optimized method combining polymer‐based precipitation and size exclusion chromatography
Source: J Extracell Vesicles. 2021 Apr 27;10(6):e12087. doi: 10.1002/jev2.12087 (PMC8077108; doi:10.1002/jev2.12087)
Supplement: Supplementary file 3 — Supplementary information [file JEV2-10-e12087-s004.xlsx]

## Sheet: Supp-Table3
Supplementary Table 2. Exclusive proteins in SG1
Protein ID	Gene name	Protein name
O96013	PAK4	Serine/threonine-protein kinase
Q6P4Q7	CNNM4	Metal transporter CNNM4
Q68DH5	LMBD2	G-protein coupled receptor-associated protein LMBRD2
P30044	PRDX5	Peroxiredoxin-5, mitochondrial (EC 1.11.1.15)
O14907	TX1B3	Tax1-binding protein 3 (Glutaminase-interacting protein 3)
O00178	GTPB1	GTP-binding protein 1 (G-protein 1)
P02647	APOA1	Apolipoprotein A-I (Apo-AI)
Q8TEQ6	GEMI5	Gem-associated protein 5 (Gemin5)
P49207	RL34	60S ribosomal protein L34 (Large ribosomal subunit protein eL34)
P54760	EPHB4	Ephrin type-B receptor 4 (EC 2.7.10.1)
Q99653	CHP1	Calcineurin B homologous protein 1
P26885	FKBP2	Peptidyl-prolyl cis-trans isomerase FKBP2
Q96A54	PAQR1	Adiponectin receptor protein 1
P11172	UMPS	Uridine 5'-monophosphate synthase (UMP synthase)
Q9H9A6	LRC40	Leucine-rich repeat-containing protein 40
O00461	GOLI4	Golgi integral membrane protein 4
O00154	BACH	Cytosolic acyl coenzyme A thioester hydrolase (EC 3.1.2.2)
Q9GZZ1	NAA50	N-alpha-acetyltransferase 50 (hNaa50p)
Q9NS69	TOM22	Mitochondrial import receptor subunit TOM22 homolog
O60218	AK1BA	Aldo-keto reductase family 1 member B10 (EC 1.1.1.300)
Q3LXA3	TKFC	Triokinase/FMN cyclase
P55263	ADK	Adenosine kinase (AK)
O15231	ZN185	Zinc finger protein 185
Q9NZ08	ERAP1	Endoplasmic reticulum aminopeptidase 1 (EC 3.4.11.-)
Q8TEW0	PARD3	Partitioning defective 3 homolog (PAR-3)
P06576	ATPB	ATP synthase subunit beta, mitochondrial (EC 7.1.2.2)
P20849	CO9A1	Collagen alpha-1(IX) chain
Q15392	DHC24	Delta(24)-sterol reductase (EC 1.3.1.72)
P08134	RHOC	Rho-related GTP-binding protein RhoC
P40939	ECHA	Trifunctional enzyme subunit alpha, mitochondrial
O43681	ASNA	ATPase ASNA1
P63218	GBG5	Guanine nucleotide-binding protein G(I)/G(S)/G(O) subunit gamma-5
O43390	HNRPR	Heterogeneous nuclear ribonucleoprotein R (hnRNP R)
P09211	GSTP1	Glutathione S-transferase P (EC 2.5.1.18)
Q6NZI2	CAVN1	Caveolae-associated protein 1 (Cavin-1)
P00390	GSHR	Glutathione reductase, mitochondrial (GR)
O75964	ATP5L	ATP synthase subunit g, mitochondrial (ATPase subunit g)
Q658P3	STEA3	Metalloreductase STEAP3 (EC 1.16.1.-)
Q03405	UPAR	Urokinase plasminogen activator surface receptor (U-PAR)
Q15334	L2GL1	Lethal(2) giant larvae protein homolog 1 (LLGL)
Q14651	PLSI	Plastin-1 (Intestine-specific plastin)
P42766	RL35	60S ribosomal protein L35 (Large ribosomal subunit protein uL29)
Q8N474	SFRP1	Secreted frizzled-related protein 1 (FRP-1)
Q9BQE3	TBA1C	Tubulin alpha-1C chain (Alpha-tubulin 6)
Q7L1W4	LRC8D	Volume-regulated anion channel subunit LRRC8D
P68400	CSK21	Casein kinase II subunit alpha (CK II alpha)
P51151	RAB9A	Ras-related protein Rab-9A
P48163	MAOX	NADP-dependent malic enzyme (NADP-ME)
A6NKF1	SAC31	SAC3 domain-containing protein 1
Q9UGK3	STAP2	Signal-transducing adaptor protein 2 (STAP-2)
Q16348	S15A2	Solute carrier family 15 member 2 (Kidney H(+)/peptide cotransporter)
Q8NEG4	FA83F	Protein FAM83F
P07195	LDHB	L-lactate dehydrogenase B chain (LDH-B)
P84243	H33	Histone H3.3
Q12874	SF3A3	Splicing factor 3A subunit 3 (SF3a60)
O96008	TOM40	Mitochondrial import receptor subunit TOM40 homolog
Q9H5X1	CIA2A	Cytosolic iron-sulfur assembly component 2A
P22061	PIMT	Protein-L-isoaspartate(D-aspartate) O-methyltransferase (PIMT)
P17936	IBP3	Insulin-like growth factor-binding protein 3 (IBP-3)
P34896	GLYC	Serine hydroxymethyltransferase, cytosolic (SHMT)
Q96K17	BT3L4	Transcription factor BTF3 homolog 4
Q9H8H3	MET7A	Methyltransferase-like protein 7A
P62834	RAP1A	Ras-related protein Rap-1A (C21KG)
Q9NRD5	PICK1	PRKCA-binding protein (Protein interacting with C kinase 1)
Q9BYD3	RM04	39S ribosomal protein L4, mitochondrial (L4mt)
Q6FI13	H2A2A	Histone H2A type 2-A (Histone H2A.2)
Q14247	SRC8	Src substrate cortactin (Amplaxin)
O60645	EXOC3	Exocyst complex component 3
Q96A59	MALD3	MARVEL domain-containing protein 3
Q4G0F5	VP26B	Vacuolar protein sorting-associated protein 26B
P13671	CO6	Complement component C6
P13637	AT1A3	Sodium/potassium-transporting ATPase subunit alpha-3
Q6YP21	KAT3	Kynurenine--oxoglutarate transaminase 3 (EC 2.6.1.7)
Q14677	EPN4	Clathrin interactor 1 (Clathrin-interacting protein localized in the trans-Golgi region)
P10321	HLAC	HLA class I histocompatibility antigen, C alpha chain (HLA-C)
Q9BZF1	OSBL8	Oxysterol-binding protein-related protein 8 (ORP-8)
Q9BQC3	DPH2	2-(3-amino-3-carboxypropyl)histidine synthase subunit 2
P13798	ACPH	Acylamino-acid-releasing enzyme (AARE)
Q12765	SCRN1	Secernin-1
Q5K4L6	S27A3	Solute carrier family 27 member 3
Q9Y4G6	TLN2	Talin-2
Q15404	RSU1	Ras suppressor protein 1 (RSP-1)
Q9NP79	VTA1	Vacuolar protein sorting-associated protein VTA1 homolog
Q04721	NOTC2	Neurogenic locus notch homolog protein 2 (Notch 2)
O00629	IMA3	Importin subunit alpha-3 (Importin alpha Q1)
P60900	PSA6	Proteasome subunit alpha type-6
Q8WXH0	SYNE2	Nesprin-2 (KASH domain-containing protein 2)
Q9Y5S9	RBM8A	RNA-binding protein 8A (Binder of OVCA1-1)
P51790	CLCN3	H(+)/Cl(-) exchange transporter 3
O43150	ASAP2	Arf-GAP with SH3 domain, ANK repeat and PH domain-containing protein 2
Q8NFH3	NUP43	Nucleoporin Nup43
O00429	DNM1L	Dynamin-1-like protein
Q9NZZ3	CHMP5	Charged multivesicular body protein 5
O94822	LTN1	E3 ubiquitin-protein ligase listerin
Q9P2M7	CING	Cingulin
Q8NFW8	NEUA	N-acylneuraminate cytidylyltransferase
O00635	TRI38	E3 ubiquitin-protein ligase TRIM38
Q9NWU2	GID8	Glucose-induced degradation protein 8 homolog
O75396	SC22B	Vesicle-trafficking protein SEC22b
Q15599	NHRF2	Na(+)/H(+) exchange regulatory cofactor NHE-RF2
P53801	PTTG	Pituitary tumor-transforming gene 1 protein-interacting protein
P62847	RS24	40S ribosomal protein S24
O95248	MTMR5	Myotubularin-related protein 5
O43639	NCK2	Cytoplasmic protein NCK2
P99999	CYC	Cytochrome c
O43237	DC1L2	Cytoplasmic dynein 1 light intermediate chain 2
Q86TG7	PEG10	Retrotransposon-derived protein PEG10
Q8N7H5	PAF1	RNA polymerase II-associated factor 1 homolog (hPAF1)
Q9NSK0	KLC4	Kinesin light chain 4 (KLC 4)
O95235	KI20A	Kinesin-like protein KIF20A (GG10_2)
P30511	HLAF	HLA class I histocompatibility antigen, alpha chain F
P12931	SRC	Proto-oncogene tyrosine-protein kinase Src
Q8N9N7	LRC57	Leucine-rich repeat-containing protein 57
Q7L2H7	EIF3M	Eukaryotic translation initiation factor 3 subunit M
Q6UWE0	LRSM1	E3 ubiquitin-protein ligase LRSAM1
O43581	SYT7	Synaptotagmin-7 (IPCA-7)
Q96JB2	COG3	Conserved oligomeric Golgi complex subunit 3
Q9BST9	RTKN	Rhotekin
P39656	OST48	Dolichyl-diphosphooligosaccharide--protein glycosyltransferase 48 kDa subunit
Q5VYK3	ECM29	Proteasome adapter and scaffold protein ECM29
P53041	PPP5	Serine/threonine-protein phosphatase 5 (PP5)
Q9H773	DCTP1	dCTP pyrophosphatase 1
O95674	CDS2	Phosphatidate cytidylyltransferase 2
O15400	STX7	Syntaxin-7
P49721	PSB2	Proteasome subunit beta type-2
Q68EM7	RHG17	Rho GTPase-activating protein 17
Q15691	MARE1	Microtubule-associated protein RP/EB family member 1
Q96A72	MGN2	Protein mago nashi homolog 2
Q9NVM1	EVA1B	Protein eva-1 homolog B
Q9P0V9	SEP10	Septin-10
Q16576	RBBP7	Histone-binding protein RBBP7
Q92896	GSLG1	Golgi apparatus protein 1 (CFR-1)
Q9UDY2	ZO2	Tight junction protein ZO-2
Q96BJ3	AIDA	Axin interactor, dorsalization-associated protein
O14936	CSKP	Peripheral plasma membrane protein CASK (hCASK)
P11766	ADHX	Alcohol dehydrogenase class-3
Q9BVK6	TMED9	Transmembrane emp24 domain-containing protein 9
Q70J99	UN13D	Protein unc-13 homolog D
P34947	GRK5	G protein-coupled receptor kinase 5
Q9H3Q1	BORG4	Cdc42 effector protein 4
O14979	HNRDL	Heterogeneous nuclear ribonucleoprotein D-like
Q7RTP6	MICA3	[F-actin]-monooxygenase MICAL3
O95163	ELP1	Elongator complex protein 1
Q13951	PEBB	Core-binding factor subunit beta (CBF-beta)
Q9NTX5	ECHD1	Ethylmalonyl-CoA decarboxylase
Q9NZL9	MAT2B	Methionine adenosyltransferase 2 subunit beta
Q86V85	GP180	Integral membrane protein GPR180
O95989	NUDT3	Diphosphoinositol polyphosphate phosphohydrolase 1
Q9BW27	NUP85	Nuclear pore complex protein Nup85
Q92882	OSTF1	Osteoclast-stimulating factor 1
Q9UFF9	CNOT8	CCR4-NOT transcription complex subunit 8
P62993	GRB2	Growth factor receptor-bound protein 2
Q12797	ASPH	Aspartyl/asparaginyl beta-hydroxylase
Q99571	P2RX4	P2X purinoceptor 4
Q96J02	ITCH	E3 ubiquitin-protein ligase Itchy homolog (Itch)
Q14103	HNRPD	Heterogeneous nuclear ribonucleoprotein D0
Q92688	AN32B	Acidic leucine-rich nuclear phosphoprotein 32 family member B
P49768	PSN1	Presenilin-1 (PS-1)
Q6IBS0	TWF2	Twinfilin-2 (A6-related protein)
Q9Y5K5	UCHL5	Ubiquitin carboxyl-terminal hydrolase isozyme L5
O15145	ARPC3	Actin-related protein 2/3 complex subunit 3
P78318	IGBP1	Immunoglobulin-binding protein 1
Q16625	OCLN	Occludin
P36404	ARL2	ADP-ribosylation factor-like protein 2
P27707	DCK	Deoxycytidine kinase (dCK)
Q15075	EEA1	Early endosome antigen 1
Q5SRH9	TT39A	Tetratricopeptide repeat protein 39A
Q9H993	ARMT1	Damage-control phosphatase ARMT1
Q16222	UAP1	UDP-N-acetylhexosamine pyrophosphorylase
O96005	CLPT1	Cleft lip and palate transmembrane protein 1
P60983	GMFB	Glia maturation factor beta
P13807	GYS1	Glycogen [starch] synthase, muscle
Q6T4R5	NHS	Nance-Horan syndrome protein
Q8TEP8	CE192	Centrosomal protein of 192 kDa
P43003	SLC1A3	Excitatory amino acid transporter 1
Q9UNF1	MAGD2	Melanoma-associated antigen D2 (11B6)
Q9UIV1	CNOT7	CCR4-NOT transcription complex subunit 7
Q99622	C10	Protein C10
P33121	ACSL1	Long-chain-fatty-acid--CoA ligase 1
Q93034	CUL5	Cullin-5 (CUL-5)
Q15063	POSTN	Periostin (PN)
O43293	DAPK3	Death-associated protein kinase 3
P48735	IDHP	Isocitrate dehydrogenase [NADP], mitochondrial (IDH)
Q12904	AIMP1	Aminoacyl tRNA synthase complex-interacting multifunctional protein 1
Q86YS6	RAB43	Ras-related protein Rab-43
Q8WUN7	UBTD2	Ubiquitin domain-containing protein 2
P31930	QCR1	Cytochrome b-c1 complex subunit 1, mitochondrial
Q6PJF5	RHDF2	Inactive rhomboid protein 2 (iRhom2)
Q7L014	DDX46	Probable ATP-dependent RNA helicase DDX46
P54819	KAD2	Adenylate kinase 2, mitochondrial
P52306	GDS1	Rap1 GTPase-GDP dissociation stimulator 1
O15511	ARPC5	Actin-related protein 2/3 complex subunit 5
P31153	METK2	S-adenosylmethionine synthase isoform type-2
Q9BUK6	MSTO1	Protein misato homolog 1
Q6IA17	SIGIR	Single Ig IL-1-related receptor
Q99523	SORT	Sortilin (100 kDa NT receptor)
O60684	IMA7	Importin subunit alpha-7
Q9Y5Y0	FLVC1	Feline leukemia virus subgroup C receptor-related protein 1
Q15056	IF4H	Eukaryotic translation initiation factor 4H (eIF-4H)
Q9HAV4	XPO5	Exportin-5 (Exp5)
Q9NR45	SIAS	Sialic acid synthase (N-acetylneuraminate synthase)
Q9Y315	DEOC	Deoxyribose-phosphate aldolase (DERA)
P26196	DDX6	Probable ATP-dependent RNA helicase DDX6
Q9NRW7	VPS45	Vacuolar protein sorting-associated protein 45
P51570	GALK1	Galactokinase
P52597	HNRPF	Heterogeneous nuclear ribonucleoprotein F (hnRNP F)
Q9NX76	CKLF6	CKLF-like MARVEL transmembrane domain-containing protein 6
Q01130	SRSF2	Serine/arginine-rich splicing factor 2
P50897	PPT1	Palmitoyl-protein thioesterase 1 (PPT-1)
P00450	CERU	Ceruloplasmin
P00167	CYB5	Cytochrome b5
Q9NQR4	NIT2	Omega-amidase NIT2
P50914	RL14	60S ribosomal protein L14
Q9BX79	STRA6	Receptor for retinol uptake STRA6
P48960	CD97	CD97 antigen
Q10570	CPSF1	Cleavage and polyadenylation specificity factor subunit 1
Q63HN8	RN213	E3 ubiquitin-protein ligase RNF213
Q9UI30	TR112	Multifunctional methyltransferase subunit TRM112-like protein
Q8NFZ8	CADM4	Cell adhesion molecule 4
O43402	EMC8	ER membrane protein complex subunit 8
Q9UNL2	SSRG	Translocon-associated protein subunit gamma
Q13838	DX39B	Spliceosome RNA helicase DDX39B
P62857	RS28	40S ribosomal protein S28
Q00577	PURA	Transcriptional activator protein Pur-alpha
Q9GZM7	TINAL	Tubulointerstitial nephritis antigen-like
O95456	PSMG1	Proteasome assembly chaperone 1
Q96S59	RANB9	Ran-binding protein 9
Q96KG9	SCYL1	N-terminal kinase-like protein
O60739	EIF1B	Eukaryotic translation initiation factor 1b
Q9NUN5	LMBD1	Probable lysosomal cobalamin transporter
Q13228	SBP1	Methanethiol oxidase
Q15363	TMED2	Transmembrane emp24 domain-containing protein 2
Q9BY32	ITPA	Inosine triphosphate pyrophosphatase
Q9NRV9	HEBP1	Heme-binding protein 1
O00339	MATN2	Matrilin-2
Q9BPX5	ARP5L	Actin-related protein 2/3 complex subunit 5-like protein
P68371	TBB4B	Tubulin beta-4B chain
P02774	VTDB	Vitamin D-binding protein
Q9BXJ4	C1QT3	Complement C1q tumor necrosis factor-related protein 3
Q71DI3	H32	Histone H3.2
Q562R1	ACTBL	Beta-actin-like protein 2
P0CG39	POTEJ	POTE ankyrin domain family member J
Q9BTT6	LRRC1	Leucine-rich repeat-containing protein 1
Q13283	G3BP1	Ras GTPase-activating protein-binding protein 1
Q14240	IF4A2	Eukaryotic initiation factor 4A-II
P16152	CBR1	Carbonyl reductase [NADPH] 1
P54753	EPHB3	Ephrin type-B receptor 3
P23526	SAHH	Adenosylhomocysteinase
P52294	IMA5	Importin subunit alpha-5
Q15005	SPCS2	Signal peptidase complex subunit 2
O95716	RAB3D	Ras-related protein Rab-3D
P55209	NP1L1	Nucleosome assembly protein 1-like 1
P62277	RS13	40S ribosomal protein S13
P54709	AT1B3	Sodium/potassium-transporting ATPase subunit beta-3
O15554	KCNN4	Intermediate conductance calcium-activated potassium channel protein 4
Q9HAV0	GBB4	Guanine nucleotide-binding protein subunit beta-4
P12277	KCRB	Creatine kinase B-type
Q9H3P7	GCP60	Golgi resident protein GCP60
P00492	HPRT	Hypoxanthine-guanine phosphoribosyltransferase
Q05823	RN5A	2-5A-dependent ribonuclease
Q9H0T7	RAB17	Ras-related protein Rab-17
O14828	SCAM3	Secretory carrier-associated membrane protein 3
O43427	FIBP	Acidic fibroblast growth factor intracellular-binding protein
P55735	SEC13	Protein SEC13 homolog
P10155	RO60	60 kDa SS-A/Ro ribonucleoprotein
Q13011	ECH1	Delta(3,5)-Delta(2,4)-dienoyl-CoA isomerase, mitochondrial
P53794	SC5A3	Sodium/myo-inositol cotransporter (Na(+)/myo-inositol cotransporter)
O75340	PDCD6	Programmed cell death protein 6
Q9Y547	IFT25	Intraflagellar transport protein 25 homolog
Q9Y5K6	CD2AP	CD2-associated protein
O75695	XRP2	Protein XRP2
Q9Y6G5	COMDA	COMM domain-containing protein 10
Q13526	PIN1	Peptidyl-prolyl cis-trans isomerase NIMA-interacting 1
P61086	UBE2K	Ubiquitin-conjugating enzyme E2 K
P39019	RS19	40S ribosomal protein S19
O00571	DDX3X	ATP-dependent RNA helicase DDX3X
O60831	PRAF2	PRA1 family protein 2
O60941	DTNB	Dystrobrevin beta (DTN-B)
O14737	PDCD5	Programmed cell death protein 5
Q96S97	MYADM	Myeloid-associated differentiation marker
Q7Z403	TMC6	Transmembrane channel-like protein 6
Q96LD4	TRI47	E3 ubiquitin-protein ligase TRIM47
Q08345	DDR1	Epithelial discoidin domain-containing receptor 1
O75351	VPS4B	Vacuolar protein sorting-associated protein 4B
Q969L2	MAL2	Protein MAL2
Q9UHA4	LTOR3	Ragulator complex protein LAMTOR3
