# Supplementary material for: Quantitative proteomic analysis of extracellular vesicle subgroups isolated by an optimized method combining polymer‐based precipitation and size exclusion chromatography
Source: J Extracell Vesicles. 2021 Apr 27;10(6):e12087. doi: 10.1002/jev2.12087 (PMC8077108; doi:10.1002/jev2.12087)
Supplement: Supplementary file 4 — Supplementary information [file JEV2-10-e12087-s001.xlsx]

## Sheet: Supp-Table2
Supplementary Table 3. Novel proteins detected in EV samples
Protein ID	Gene name	Protein name
Q9BTK6	PAGR1	PAXIP1-associated glutamate-rich protein 1
Q9NRD5	PICK1	PRKCA-binding protein
Q9BQC3	DPH2	2-(3-amino-3-carboxypropyl)histidine synthase subunit 2
Q9H3Q1	CDC42EP4	Cdc42 effector protein 4
Q9UFF9	CNOT8	CCR4-NOT transcription complex subunit 8
O43293	DAPK3	Death-associated protein kinase 3
Q9BUK6	MSTO1	Protein misato homolog 1
P56945	BCAR1	Breast cancer anti-estrogen resistance protein 1
Q7Z6G8	ANKS1B	Ankyrin repeat and sterile alpha motif domain-containing protein 1B
P49753	ACOT2	Acyl-coenzyme A thioesterase 2, mitochondrial
Q16678	CYP1B1	Cytochrome P450 1B1
P56705	WNT4	Protein Wnt-4
Q9Y2H5	PLEKHA6	Pleckstrin homology domain-containing family A member 6
Q9BQ49	SMIM7	Small integral membrane protein 7
Q96AW1	VOPP1	Vesicular, overexpressed in cancer, prosurvival protein 1
