# Supplementary material for: Quantitative proteomic analysis of extracellular vesicle subgroups isolated by an optimized method combining polymer‐based precipitation and size exclusion chromatography
Source: J Extracell Vesicles. 2021 Apr 27;10(6):e12087. doi: 10.1002/jev2.12087 (PMC8077108; doi:10.1002/jev2.12087)
Supplement: Supplementary file 5 — Supplementary information [file JEV2-10-e12087-s003.xlsx]

## Sheet: Supp-Table4
Supplementary Table 4. Enriched proteins in SG1
Protein ID	Gene name	Protein name	Fold change (Log2 P1/P2)	Ajdusted P-value
P30408	TM4SF1	Transmembrane 4 L6 family member 1	2.85217	0.0250274
P12955	PEPD	Xaa-Pro dipeptidase	2.23592	0.0406281
P51571	SSR4	Translocon-associated protein subunit delta	2.00823	0.0325101
P61204	ARF3	ADP-ribosylation factor 3	1.96133	0.0153476
Q9HCY8	S100A14	Protein S100-A14	1.84782	0.00546325
Q5JWF2	GNAS	Guanine nucleotide-binding protein G(s) subunit alpha isoforms XLas	1.84001	0.0497456
P06703	S100A6	Protein S100-A6	1.78344	0.0120134
P62873	GNB1	Guanine nucleotide-binding protein G(I)/G(S)/G(T) subunit beta-1	1.73078	0.025804
Q9NZT1	CALML5	Calmodulin-like protein 5	1.71592	0.003887
P49773	HINT1	Histidine triad nucleotide-binding protein 1	1.6592	0.0223115
O15143	ARPC1B	Actin-related protein 2/3 complex subunit 1B	1.65631	0.0180445
P05109	S100A8	Protein S100-A8	1.60731	0.0244996
P48637	GSS	Glutathione synthetase	1.60343	0.0121118
P62937	PPIA	Peptidyl-prolyl cis-trans isomerase A	1.59185	0.0138693
O75884	RBBP9	Serine hydrolase RBBP9	1.57872	0.0257297
P31949	S100A11	Protein S100-A11	1.54012	0.0121118
Q9NPH2	ISYNA1	Inositol-3-phosphate synthase 1	1.53118	0.0296177
P30043	BLVRB	Flavin reductase	1.51073	0.0200564
O95571	ETHE1	Persulfide dioxygenase ETHE1, mitochondrial	1.50437	0.0281135
P07947	YES1	Tyrosine-protein kinase Yes	1.46341	0.0356796
P36551	CPOX	Oxygen-dependent coproporphyrinogen-III oxidase, mitochondrial (COX)	1.46203	0.0165261
P04844	RPN2	Dolichyl-diphosphooligosaccharide--protein glycosyltransferase subunit 2	1.4527	0.0134205
Q14376	GALE	UDP-glucose 4-epimerase	1.44671	0.0488006
Q96P70	IPO9	Importin-9	1.42744	0.0371401
P31946	YWHAB	14-3-3 protein beta/alpha	1.39529	0.0121118
Q06203	PPAT	Amidophosphoribosyltransferase	1.3873	0.0281559
Q96FQ6	S100A16	Protein S100-A16	1.37878	0.0121118
P27797	CALR	Calreticulin	1.34756	0.0180445
Q6FI81	CIAPIN1	Anamorsin	1.33619	0.0121118
Q9UBM7	DHCR7	7-dehydrocholesterol reductase	1.32966	0.0294028
Q8WUW1	BRK1	Protein BRICK1	1.3295	0.0180445
P08758	ANXA5	Annexin A5	1.26617	0.0356796
P06753	TPM3	Tropomyosin alpha-3 chain	1.25401	0.0135071
P08754	GNAI3	Guanine nucleotide-binding protein G(i) subunit alpha (G(i) alpha-3)	1.25011	0.0120134
P04899	GNAI2	Guanine nucleotide-binding protein G(i) subunit alpha-2	1.2494	0.019809
P47756	CAPZB	F-actin-capping protein subunit beta	1.23687	0.019107
Q9BZQ8	NIBAN1	Protein Niban 1	1.22333	0.0283388
P39060	COL18A1	Collagen alpha-1(XVIII) chain	1.21741	0.0200564
Q9Y6M5	SLC30A1	Zinc transporter 1	1.21478	0.0449666
P07737	PFN1	Profilin-1	1.20808	0.0488006
Q14108	SCARB2	Lysosome membrane protein 2	1.20473	0.0356796
O75874	IDH1	Isocitrate dehydrogenase [NADP] cytoplasmic	1.20015	0.0321468
P78536	ADAM17	Disintegrin and metalloproteinase domain-containing protein 17	1.19355	0.0406281
P11234	RALB	Ras-related protein Ral-B	1.19153	0.0200564
P13987	CD59	CD59 glycoprotein	1.18587	0.0315038
P13489	RNH1	Ribonuclease inhibitor	1.17976	0.0299173
P27348	YWHAQ	14-3-3 protein theta	1.17697	0.00711223
O60884	DNAJA2	DnaJ homolog subfamily A member 2	1.16735	0.0321468
Q99805	TM9SF2	Transmembrane 9 superfamily member 2	1.16702	0.0180445
P61586	RHOA	Transforming protein RhoA	1.16688	0.0121118
P60842	EIF4A1	Eukaryotic initiation factor 4A-I	1.16454	0.0257297
Q9UGT4	SUSD2	Sushi domain-containing protein 2	1.16109	0.0292483
P04083	ANXA1	Annexin A1	1.15983	0.0138693
P54920	NAPA	Alpha-soluble NSF attachment protein	1.15592	0.0356796
P43034	PAFAH1B1	Platelet-activating factor acetylhydrolase IB subunit alpha	1.14936	0.0231403
P50148	GNAQ	Guanine nucleotide-binding protein G(q) subunit alpha	1.13497	0.0120134
P21796	VDAC1	Voltage-dependent anion-selective channel protein 1	1.12739	0.0121118
P12814	ACTN1	Alpha-actinin-1	1.12475	0.0474759
P31350	RRM2	Ribonucleoside-diphosphate reductase subunit M2	1.11439	0.0313856
P19256	CD58	Lymphocyte function-associated antigen 3	1.1129	0.0339869
P32119	PRDX2	Peroxiredoxin-2	1.09495	0.0418371
P15531	NME1	Nucleoside diphosphate kinase A	1.09321	0.0120134
P35222	CTNNB1	Catenin beta-1	1.08134	0.0246635
P07355	ANXA2	Annexin A2	1.06978	0.0178127
A0FGR8	ESYT2	Extended synaptotagmin-2	1.06908	0.0386175
P48067	SLC6A9	Sodium- and chloride-dependent glycine transporter 1	1.06489	0.0431865
P12532	CKMT1A	Creatine kinase U-type, mitochondrial	1.05209	0.0441975
P09543	CNP	2',3'-cyclic-nucleotide 3'-phosphodiesterase	1.04568	0.0419867
O94832	MYO1D	Unconventional myosin-Id	1.03675	0.0120134
Q99828	CIB1	Calcium and integrin-binding protein 1	1.02246	0.0255957
Q9Y5Z4	HEBP2	Heme-binding protein 2	1.02039	0.0360059
Q14165	MLEC	Malectin	1.01888	0.016861
O43583	DENR	Density-regulated protein	1.0021	0.0431865

## Sheet: Supp-Table5
Supplementary Table 5. Enriched proteins in SG2
Protein ID	Gene name	Protein name	Fold change (Log2 P1/P2)	Ajdusted P-value
P02788	LTF	Lactotransferrin	-3.47197	0.0283388
P19823	ITIH2	Inter-alpha-trypsin inhibitor heavy chain H2	-3.43653	0.0134205
P01008	SERPINC1	Antithrombin-III	-2.8661	0.019809
P0C0L4	C4A	Complement C4-A	-2.83438	0.0298615
P04264*	KRT1	Keratin, type II cytoskeletal 1	-2.80788	0.0435926
P02751	FN1	Fibronectin	-2.59002	0.003887
P19338	NCL	Nucleolin	-2.58727	0.00711223
P23142	FBLN1	Fibulin-1	-2.524	0.0356796
P13645*	KRT10	Keratin, type I cytoskeletal 10	-2.37579	0.0313856
P01024	C3	Complement C3	-2.35037	0.0226619
P62191	PSMC1	26S proteasome regulatory subunit 4	-2.33184	0.0283388
P02675	FGB	Fibrinogen beta chain	-2.2525	0.0298615
Q08380	LGALS3BP	Galectin-3-binding protein	-2.23702	0.0284268
P61812	TGFB2	Transforming growth factor beta-2 proprotein	-2.18356	0.0484705
P60510	PPP4C	Serine/threonine-protein phosphatase 4 catalytic subunit	-2.13553	0.0415805
Q92626	PXDN	Peroxidasin homolog	-2.08677	0.0134205
Q9NS15	LTBP3	Latent-transforming growth factor beta-binding protein 3	-2.04049	0.034229
Q9H8M2	BRD9	Bromodomain-containing protein 9	-1.93974	0.0121118
Q13435	SF3B2	Splicing factor 3B subunit 2	-1.92637	0.0233393
P10909	CLU	Clusterin	-1.92362	0.015416
O15372	EIF3H	Eukaryotic translation initiation factor 3 subunit H	-1.89471	0.0120134
Q02809	PLOD1	Procollagen-lysine,2-oxoglutarate 5-dioxygenase 1	-1.88016	0.0257297
P02771	AFP	Alpha-fetoprotein	-1.84465	0.020563
P18621	RPL17	60S ribosomal protein L17	-1.82616	0.0135071
Q16363	LAMA4	Laminin subunit alpha-4	-1.80988	0.0281688
P26373	RPL13	60S ribosomal protein L13	-1.80848	0.0250274
P16104	H2AX	Histone H2AX	-1.79468	0.0233011
P07814	EPRS1	Bifunctional glutamate/proline--tRNA ligase	-1.78542	0.0180445
O94966	USP19	Ubiquitin carboxyl-terminal hydrolase 19	-1.76266	0.0324824
P09874	PARP1	Poly [ADP-ribose] polymerase 1	-1.76128	0.0296177
Q7Z7D3	VTCN1	V-set domain-containing T-cell activation inhibitor 1	-1.71326	0.0255957
Q8N5I2	ARRDC1	Arrestin domain-containing protein 1	-1.65155	0.0134205
P49792	RANBP2	E3 SUMO-protein ligase RanBP2	-1.5882	0.0296177
Q8WTW3	COG1	Conserved oligomeric Golgi complex subunit 1	-1.58681	0.0121118
P35443	THBS4	Thrombospondin-4	-1.50946	0.0200564
O75116	ROCK2	Rho-associated protein kinase 2	-1.48059	0.0255957
P02748	C9	Complement component C9	-1.46299	0.0121118
P30626	SRI	Sorcin	-1.44585	0.0298615
P11047	LAMC1	Laminin subunit gamma-1	-1.44477	0.0412222
P30154	PPP2R1B	Serine/threonine-protein phosphatase 2A 65 kDa regulatory subunit A beta isoform	-1.42624	0.0240716
Q9H3Z4	DNAJC5	DnaJ homolog subfamily C member 5	-1.39583	0.00711223
Q9Y6W5	WASF2	Wiskott-Aldrich syndrome protein family member 2	-1.38383	0.025376
Q92673	SORL1	Sortilin-related receptor	-1.37373	0.0283388
P07358	C8B	Complement component C8 beta chain	-1.35066	0.00794025
Q53EZ4	CEP55	Centrosomal protein of 55 kDa	-1.33135	0.0325101
Q96RD6	PANX2	Pannexin-2	-1.33004	0.0398727
P55072	VCP	Transitional endoplasmic reticulum ATPase	-1.30824	0.0187143
O43776	NARS1	Asparagine--tRNA ligase, cytoplasmic	-1.30541	0.0224841
P42285	MTREX	Exosome RNA helicase MTR4	-1.29796	0.0356796
O14980	XPO1	Exportin-1	-1.26771	0.00546325
P24821	TNC	Tenascin	-1.24951	0.0180445
P11717	IGF2R	Cation-independent mannose-6-phosphate receptor	-1.23171	0.0121118
P35998	PSMC2	26S proteasome regulatory subunit 7	-1.21406	0.00711223
P08621	SNRNP70	U1 small nuclear ribonucleoprotein 70 kDa	-1.20777	0.0134205
P49458	SRP9	Signal recognition particle 9 kDa protein	-1.20101	0.0144046
O43143	DHX15	Pre-mRNA-splicing factor ATP-dependent RNA helicase DHX15	-1.19698	0.0442849
Q14683	SMC1A	Structural maintenance of chromosomes protein 1A	-1.19409	0.0224082
P63000	RAC1	Ras-related C3 botulinum toxin substrate 1	-1.1732	0.0255957
Q8IUW5	RELL1	RELT-like protein 1	-1.16949	0.0481198
O43324	EEF1E1	Eukaryotic translation elongation factor 1 epsilon-1	-1.15589	0.0130391
P01023	A2M	Alpha-2-macroglobulin	-1.13319	0.0121118
P53396	ACLY	ATP-citrate synthase	-1.11973	0.0121118
P07942	LAMB1	Laminin subunit beta-1	-1.10696	0.0294028
Q14152	EIF3A	Eukaryotic translation initiation factor 3 subunit A	-1.10568	0.0153476
P04275	VWF	von Willebrand factor	-1.10383	0.0121118
Q86W42	THOC6	THO complex subunit 6 homolog	-1.09571	0.0415805
Q9Y4K0	LOXL2	Lysyl oxidase homolog 2	-1.07898	0.0255957
P43686	PSMC4	26S proteasome regulatory subunit 6B	-1.03886	0.0267509
Q8NC51	SERBP1	Plasminogen activator inhibitor 1 RNA-binding protein	-1.03104	0.0442358
Q9NQC3	RTN4	Reticulon-4	-1.03068	0.0018649
P68431	H3C1	Histone H3.1	-1.02757	0.0330636
P61254	RPL26	60S ribosomal protein L26	-1.01984	0.019809
P53621	COPA	Coatomer subunit alpha	-1.01865	0.021884
P05067	APP	Amyloid-beta precursor protein	-1.0131	0.0371401
P35052	GPC1	Glypican-1	-1.00493	0.0281135
*Typical contamination from sample preparation. These changes in quantity may reflect different level of contamination between sample preparation procedures
